# Supplementary material for: Pseudomonas aeruginosa increases the susceptibility of Candida albicans to amphotericin B in dual-species biofilms
Source: J Antimicrob Chemother. 2023 Jul 31;78(9):2228–41. doi: 10.1093/jac/dkad228 (PMC10477122; doi:10.1093/jac/dkad228)
Supplement: dkad228_Supplementary_Data [file dkad228_supplementary_data.zip]

Archive with 2 entries (2 files):
- supplemental file 1.xlsm
- supplemental_data_CLEAN.docx
