# Supplementary material for: Pseudomonas aeruginosa increases the susceptibility of Candida albicans to amphotericin B in dual-species biofilms
Source: J Antimicrob Chemother. 2023 Jul 31;78(9):2228–41. doi: 10.1093/jac/dkad228 (PMC10477122; doi:10.1093/jac/dkad228)
Supplement: dkad228_Supplementary_Data [file dkad228_supplementary_data.zip › supplemental file 1.xlsm]

## Sheet: up
ORF	log2 fold change	p value	padj	Gene Name or Symbol	Product Description	Transcript Product Description
orf19.7585	5.02274	2.46757e-298	1.51385e-294	INO1	Inositol-3-phosphate synthase [Source:UniProtKB/Swiss-Prot;Acc:P42800]	Inositol-1-phosphate synthase, antigenic in human, repressed by farnesol in biofilm or by caspofungin, upstream inositol/choline regulatory element, glycosylation predicted, rat catheter, flow model induced, Spider biofilm repressed						Inositol-1-phosphate synthase;
orf19.5728	4.93036	4.95445e-51	5.15179e-49	N/A	Putative cytochrome P450, Spider biofilm induced	Putative cytochrome P450, Spider biofilm induced						Putative cytochrome P450; Spider biofilm induced
orf19.4652	4.46685	6.24501e-30	2.03793e-28	N/A	Protein of unknown function, rat catheter biofilm induced	Protein of unknown function, rat catheter biofilm induced
orf19.4506	4.17441	1.89296e-06	5.71241e-06	LYS22	Homocitrate synthase [Source:UniProtKB/TrEMBL;Acc:Q59TC4]	Homocitrate synthase, minor isoform, repressed by nitric oxide and by hypoxia, protein level decreases in stationary phase cultures, induced by ketoconazole, Spider biofilm induced, flow model biofilm repressed						Homocitrate synthase
orf19.4789	3.76859	5.59234e-09	2.38065e-08	N/A	Aldolase_II domain-containing protein [Source:UniProtKB/TrEMBL;Acc:A0A1D8PEI8]	Has domain(s) with predicted metal ion binding activity						Has domain(s) with predicted metal ion binding activity
orf19.4873	3.74436	3.76646e-13	2.656e-12	N/A	Protein of unknown function, transcript regulated by white-opaque switch, flow model biofilm induced, Spider biofilm induced	Protein of unknown function, transcript regulated by white-opaque switch, flow model biofilm induced, Spider biofilm induced						Protein of unknown function; transcript regulated by white-opaque switch
orf19.1370	3.46929	3.01944e-05	7.80625e-05	N/A	Protein of unknown function, expression regulated by white-opaque switch, repressed by alpha pheromone in SpiderM medium	Protein of unknown function, expression regulated by white-opaque switch, repressed by alpha pheromone in SpiderM medium
orf19.3120	3.34566	4.09855e-05	0.00010399	N/A	ABC transporter domain-containing protein [Source:UniProtKB/TrEMBL;Acc:Q5A0X6]	PDR-subfamily ABC transporter (half-size), similar to WHITE subfamily proteins, repressed by fluphenazine treatment or in an azole-resistant strain that overexpresses CDR1 and CDR2, induced by nitric oxide, rat catheter biofilm induced
orf19.5610	3.27908	6.10637e-07	2.00228e-06	ARG3	Ornithine transcarbamylase [Source:UniProtKB/TrEMBL;Acc:Q5ABU0]	Putative ornithine carbamoyltransferase, Gcn4-regulated, Hap43-induced, repressed in alkalinizing medium, rat catheter and Spider biofilm induced
orf19.2481	3.22471	2.70882e-36	1.28826e-34	N/A	Protein of unknown function, Spider biofilm induced	Protein of unknown function, Spider biofilm induced
orf19.4773	3.14147	7.51482e-30	2.4265e-28	AOX2	Alternative oxidase [Source:UniProtKB/TrEMBL;Acc:A0A1D8PEH5]	Alternative oxidase, cyanide-resistant respiration, induced by antimycin A, oxidants, growth, Hap43, chlamydospore formation repressed, rat catheter, Spider biofilm induced, regulated in Spider biofilms by Bcr1, Tec1, Ndt80, Brg1
orf19.258	3.00048	3.89033e-20	5.52481e-19	N/A	Protein of unknown function, Spider biofilm induced	Protein of unknown function, Spider biofilm induced
orf19.2633.1	2.92117	0.000103614	0.000247729	N/A	(orf19.2633.1) Ortholog of C. dubliniensis CD36 : Cd36_00150, Lodderomyces elongisporus NRLL YB-4239 : LELG_01269 and Candida tropicalis NEW ASSEMBLY : CTRG1_CGOB_00075	(orf19.2633.1) Ortholog of C. dubliniensis CD36 : Cd36_00150, Lodderomyces elongisporus NRLL YB-4239 : LELG_01269 and Candida tropicalis NEW ASSEMBLY : CTRG1_CGOB_00075
orf19.5094	2.88214	1.55173e-17	1.74356e-16	BUL1	Bul1p [Source:UniProtKB/TrEMBL;Acc:Q5A768]	Protein similar but not orthologous to S. cerevisiae Bul1, a protein involved in selection of substrates for ubiquitination, mutants are viable, macrophage/pseudohyphal-induced, rat catheter biofilm induced
orf19.787	2.81796	4.53717e-28	1.23713e-26	N/A	Protein of unknown function	Protein of unknown function
orf19.3567	2.72619	1.07527e-05	2.92801e-05	BIO32	Bio32p [Source:UniProtKB/TrEMBL;Acc:Q59ZF3]	Putative class III aminotransferase with a predicted role in biotin biosynthesis, Spider biofilm induced
orf19.670.2	2.7214	3.26447e-95	2.50344e-92	N/A	(orf19.670.2) Protein of unknown function, hypoxia, Hap43-repressed, ketoconazole induced, induced in oralpharyngeal candidasis, 16h flow model biofilm repressed, late-stage flow model biofilm induced, rat catheter and Spider biofilm induced	(orf19.670.2) Protein of unknown function, hypoxia, Hap43-repressed, ketoconazole induced, induced in oralpharyngeal candidasis, 16h flow model biofilm repressed, late-stage flow model biofilm induced, rat catheter and Spider biofilm induced
orf19.265	2.70797	1.52958e-05	4.08175e-05	N/A	Protein with a ribonuclease III domain, flow model biofilm induced, Spider biofilm induced	Protein with a ribonuclease III domain, flow model biofilm induced, Spider biofilm induced
orf19.3330.3	2.68612	3.70296e-08	1.42699e-07	POX18	SCP2 domain-containing protein [Source:UniProtKB/TrEMBL;Acc:A0A1D8PCH9]	(orf19.3330.3) Similar to Pox18, a peroxisomal protein, induced during chlamydospore formation in C. albicans and C. dubliniensis, A21 sequence updated based on new sequence and analysis, the allelic orf19.10841 was reinstated, Spider biofilm induced
orf19.4653	2.64522	0.00897412	0.0153488	N/A	Protein similar to GPI-linked cell-wall proteins, induced in low iron, Spider biofilm induced, regulated in Spider biofilms by Bcr1, Tec1, Ndt80, Brg1	Protein similar to GPI-linked cell-wall proteins, induced in low iron, Spider biofilm induced, regulated in Spider biofilms by Bcr1, Tec1, Ndt80, Brg1
orf19.3526	2.63666	9.66335e-99	1.18569e-95	ITR1	MFS domain-containing protein [Source:UniProtKB/TrEMBL;Acc:A0A1D8PH98]	MFS inositol transporter, uptake of exogenous inositol, 12 transmembrane motifs, expressed in rich medium, fluconazole, caspofungin repressed, possibly essential (UAU1 method), flow model, rat catheter and Spider biofilm induced						MFS inositol transporter; uptake of exogenous inositol;
orf19.5784	2.59766	2.0323e-20	2.9686e-19	AMO1	Amine oxidase [Source:UniProtKB/TrEMBL;Acc:Q5A0M7]	Putative peroxisomal copper amine oxidase
orf19.3107	2.59562	2.40904e-18	2.96182e-17	N/A	Ortholog of C. dubliniensis CD36 : Cd36_46490, Pichia stipitis Pignal : PICST_33598, Candida tropicalis NEW ASSEMBLY : CTRG1_03758 and Spathaspora passalidarum NRRL Y-27907 : spas_CGOB_00037	Ortholog of C. dubliniensis CD36 : Cd36_46490, Pichia stipitis Pignal : PICST_33598, Candida tropicalis NEW ASSEMBLY : CTRG1_03758 and Spathaspora passalidarum NRRL Y-27907 : spas_CGOB_00037
orf19.3121	2.58611	5.65136e-30	1.86404e-28	GST1	Gst1p [Source:UniProtKB/TrEMBL;Acc:A0A1D8PMP7]	Putative glutathione S-transferase, upregulated in the presence of human neutrophils, expression is regulated upon white-opaque switching, increased transcription is observed upon benomyl treatment
orf19.5672	2.56967	2.58698e-21	3.98772e-20	MEP2	Ammonium transporter [Source:UniProtKB/TrEMBL;Acc:Q59UP8]	Ammonium permease and regulator of nitrogen starvation-induced filamentation, 11 predicted transmembrane regions, in low nitrogen cytoplasmic C-terminus activates Ras/cAMP and MAPK signal transduction pathways to induce filamentation
orf19.419	2.54211	9.62509e-40	5.6238e-38	N/A	FHA domain-containing protein [Source:UniProtKB/TrEMBL;Acc:A0A1D8PDJ0]	Protein of unknown function, flow model biofilm induced, Spider biofilm induced
orf19.7469	2.50202	2.87203e-07	9.88216e-07	ARG1	Citrulline--aspartate ligase [Source:UniProtKB/TrEMBL;Acc:A0A1D8PRR5]	Argininosuccinate synthase, arginine synthesis, Gcn4, Rim101 regulated, induced by amino acid starvation (3-AT), benomyl treatment, stationary phase enriched protein, repressed in alkalinizing medium, rat catheter, Spider biofilm induced
orf19.6689	2.48913	7.90155e-05	0.000192594	ARG4	Arginosuccinase [Source:UniProtKB/TrEMBL;Acc:Q59R31]	Argininosuccinate lyase, catalyzes the final step in the arginine biosynthesis pathway, alkaline downregulated, flow model biofilm induced, Spider biofilm induced
orf19.1867	2.4865	1.49279e-36	7.38568e-35	N/A	Putative malate permease, induced during macrophage infection, regulated by Gcn2 and Gcn4, putative peroxisome targeting signal, Hap43-repressed, Spider biofilm induced	Putative malate permease, induced during macrophage infection, regulated by Gcn2 and Gcn4, putative peroxisome targeting signal, Hap43-repressed, Spider biofilm induced
orf19.3152	2.46997	1.46508e-24	2.92778e-23	AMO2	Amine oxidase [Source:UniProtKB/TrEMBL;Acc:Q59KV5]	Protein similar to A. niger predicted peroxisomal copper amino oxidase, mutation confers hypersensitivity to toxic ergosterol analog, F-12/CO2 early biofilm induced
orf19.5635	2.43653	8.72889e-17	9.16982e-16	PGA7	GPI-anchored hemophore PGA7 [Source:UniProtKB/Swiss-Prot;Acc:Q59UT5]	GPI-linked hyphal surface antigen, induced by ciclopirox olamine, ketoconazole, Rim101 at pH 8, Hap43, fluconazole, flow model biofilm induced, Spider biofilm induced, required for RPMI biofilm, Bcr1-induced in a/a biofilm
orf19.3142	2.42771	1.85001e-12	1.1985e-11	N/A	Ortholog of C. dubliniensis CD36 : Cd36_46140, C. parapsilosis CDC317 : CPAR2_501210, C. auris B8441 : B9J08_001807 and Candida tenuis NRRL Y-1498 : CANTEDRAFT_97195	Ortholog of C. dubliniensis CD36 : Cd36_46140, C. parapsilosis CDC317 : CPAR2_501210, C. auris B8441 : B9J08_001807 and Candida tenuis NRRL Y-1498 : CANTEDRAFT_97195
orf19.2607	2.40553	4.45671e-05	0.000112611	N/A	Protein of unknown function, Spider biofilm induced	Protein of unknown function, Spider biofilm induced
orf19.7209	2.39092	1.59329e-36	7.75781e-35	N/A	Putative Rho GDP dissociation inhibitor, induced by nitric oxide independent of Yhb1p	Putative Rho GDP dissociation inhibitor, induced by nitric oxide independent of Yhb1p
orf19.6950	2.37963	4.57951e-16	4.50245e-15	N/A	Putative vacuolar membrane transporter for cationic amino acids, Spider biofilm induced	Putative vacuolar membrane transporter for cationic amino acids, Spider biofilm induced
orf19.5634	2.37955	1.54401e-25	3.33539e-24	FRP1	FAD-binding FR-type domain-containing protein [Source:UniProtKB/TrEMBL;Acc:A0A1D8PKY2]	Ferric reductase, alkaline-induced by Rim101, iron-chelation-induced by CCAAT-binding factor, fluconazole-repressed, ciclopirox-, hypoxia-, Hap43-induced, colony morphology-related regulation by Ssn6, Spider and flow model biofilm induced
orf19.5720	2.37941	1.09799e-14	9.11526e-14	N/A	MFS domain-containing protein [Source:UniProtKB/TrEMBL;Acc:A0A1D8PQ72]	Predicted membrane transporter, member of the monocarboxylate porter (MCP) family, major facilitator superfamily (MFS), ketoconazole or caspofungin repressed, Spider biofilm induced
orf19.3122	2.33827	2.77295e-43	1.95541e-41	ARR3	Arr3p [Source:UniProtKB/TrEMBL;Acc:A0A1D8PMP4]	Ortholog of S. cerevisiae Arr3, arsenite transporter of the plasma membrane required for resistance to arsenic compounds, benomyl-induced, Gcn4-regulated, Hap43-repressed, mutant is viable, Spider biofilm induced
orf19.4567	2.33616	0.000198184	0.000455719	HQD2	Catechol 1,2-dioxygenase [Source:UniProtKB/Swiss-Prot;Acc:P86029]	Catechol 1,2-dioxygenase (1,2-CTD), involved in degradation of aromatic compounds, Spider biofilm induced
orf19.4934	2.31801	0.00046739	0.00101216	OP4	Op4p [Source:UniProtKB/TrEMBL;Acc:A0A1D8PFJ9]	Ala- Leu- and Ser-rich protein, secreted, N-terminal hydrophobic region, possible glycosylation, opaque-specific transcript, repressed by alpha pheromone in opaque MTLa homozygotes, fluconazole-induced, Spider biofilm induced
orf19.356	2.31608	1.00939e-11	6.01223e-11	GTT13	Gtt13p [Source:UniProtKB/TrEMBL;Acc:A0A1D8PJQ3]	Putative glutathione S-transferase, opaque-specific transcript, repressed by alpha pheromone in SpiderM medium, Spider biofilm induced
orf19.3770	2.26588	6.19685e-11	3.38537e-10	ARG8	Acetylornithine aminotransferase, mitochondrial [Source:UniProtKB/TrEMBL;Acc:A0A1D8PM83]	Putative acetylornithine aminotransferase, Gcn2, Gcn4 regulated, rat catheter biofilm induced, Spider biofilm induced
orf19.935	2.2584	3.40686e-05	8.74522e-05	AGA1	Aga1p [Source:UniProtKB/TrEMBL;Acc:A0A1D8PMZ6]	Protein with some similarity to agglutinin subunit, expression regulated upon white-opaque switch, Spider biofilm induced
orf19.3638	2.25437	2.08581e-29	6.33487e-28	PGA46	Predicted GPI-anchored protein 46 [Source:UniProtKB/Swiss-Prot;Acc:Q59Y11]	Putative GPI-anchored protein, secreted, fluconazole-induced
orf19.5877	2.24563	9.74461e-14	7.40807e-13	ATF1	Atf1p [Source:UniProtKB/TrEMBL;Acc:A0A1D8PJW9]	Putative alcohol acetyltransferase, caspofungin repressed, expression depends on Tac1p
orf19.802	2.23986	2.02282e-24	3.96486e-23	UGA1	4-aminobutyrate aminotransferase [Source:UniProtKB/TrEMBL;Acc:A0A1D8PH55]	Putative GABA transaminase, transcription regulated by Mig1 and Tup1, stationary phase enriched protein, rat catheter and Spider biofilm induced
orf19.5611	2.23852	2.56799e-12	1.6377e-11	N/A	3Beta_HSD domain-containing protein [Source:UniProtKB/TrEMBL;Acc:Q5ABT9]	Predicted 3-methylbutanol:NAD(P) oxidoreductase and methylglyoxal reductase (NADPH-dependent), role in ergosterol metabolic process, early stage flow model biofilm induced, Spider biofilm induced
orf19.5552	2.2363	7.46146e-29	2.14911e-27	N/A	Putative transcriptional regulator of ribonucleotide reductase genes, Spider biofilm induced	Putative transcriptional regulator of ribonucleotide reductase genes, Spider biofilm induced
orf19.6209	2.21328	2.80921e-30	9.36657e-29	N/A	Predicted membrane transporter, monocarboxylate porter (MCP) family, major facilitator superfamily (MFS), possibly essential, disruptants not obtained by UAU1 method, rat catheter and Spider biofilm induced	Predicted membrane transporter, monocarboxylate porter (MCP) family, major facilitator superfamily (MFS), possibly essential, disruptants not obtained by UAU1 method, rat catheter and Spider biofilm induced
orf19.3655	2.19453	1.20869e-30	4.11961e-29	N/A	Ortholog of C. dubliniensis CD36 : Cd36_60640, C. parapsilosis CDC317 : CPAR2_602930, C. auris B8441 : B9J08_001862, Candida tenuis NRRL Y-1498 : CANTEDRAFT_115038 and Pichia stipitis Pignal : PICST_31932	Ortholog of C. dubliniensis CD36 : Cd36_60640, C. parapsilosis CDC317 : CPAR2_602930, C. auris B8441 : B9J08_001862, Candida tenuis NRRL Y-1498 : CANTEDRAFT_115038 and Pichia stipitis Pignal : PICST_31932
orf19.4630	2.19006	1.29597e-05	3.48566e-05	CPA1	Carbamoyl-phosphate synthase arginine-specific small chain [Source:UniProtKB/Swiss-Prot;Acc:Q5AML6]	Putative carbamoyl-phosphate synthase subunit, alkaline repressed, rat catheter, Spider and flow model biofilm induced
orf19.1227	2.18456	1.12726e-18	1.42299e-17	ZCF4	Zn(2)-C6 fungal-type domain-containing protein [Source:UniProtKB/TrEMBL;Acc:A0A1D8PE43]	Putative Zn(II)2Cys6 transcription factor
orf19.6998	2.16413	1.41472e-07	5.09948e-07	GTT1	Gtt1p [Source:UniProtKB/TrEMBL;Acc:A0A1D8PK99]	Putative glutathione S-transferase, downregulated upon adherence to polystyrene, regulated upon white-opaque switching, induced in the presence of human neutrophils, oxidative stress-induced via Cap1p, regulated by Gcn2p, Gcn4p
orf19.4970	2.14872	6.47957e-35	2.8193e-33	N/A	Protein of unknown function, Spider biofilm induced	Protein of unknown function, Spider biofilm induced
orf19.3395	2.147	3.94133e-58	5.75716e-56	N/A	MFS domain-containing protein [Source:UniProtKB/TrEMBL;Acc:Q5A4P7]	Predicted MFS membrane transporter, member of the drug:proton antiporter (12 spanner) (DHA1) family, induced by nitric oxide, oxidative stress, alpha pheromone, fungal-specific, Hap43-repressed, Spider biofilm induced
orf19.2509.1	2.12419	1.61613e-13	1.20182e-12	N/A	(orf19.2509.1) Ortholog of C. dubliniensis CD36 : Cd36_29340, Candida tropicalis NEW ASSEMBLY : CTRG1_CGOB_00055, Spathaspora passalidarum NRRL Y-27907 : spas_CGOB_00040 and Candida albicans WO-1 : CAWG_00248	(orf19.2509.1) Ortholog of C. dubliniensis CD36 : Cd36_29340, Candida tropicalis NEW ASSEMBLY : CTRG1_CGOB_00055, Spathaspora passalidarum NRRL Y-27907 : spas_CGOB_00040 and Candida albicans WO-1 : CAWG_00248
orf19.3351	2.10322	9.99946e-53	1.15749e-50	N/A	Protein YOP1 [Source:UniProtKB/TrEMBL;Acc:A0A1D8PCI8]	Protein of unknown function, Hap43-induced, Spider biofilm induced
orf19.7608	2.10305	0.0271653	0.0423208	N/A	Protein of unknown function, fluconazole-repressed, Spider biofilm induced	Protein of unknown function, fluconazole-repressed, Spider biofilm induced
orf19.334	2.09914	3.00072e-35	1.34376e-33	N/A	Protein of unknown function, flow model biofilm induced, Spider biofilm induced, regulated by Sef1, Sfu1, and Hap43	Protein of unknown function, flow model biofilm induced, Spider biofilm induced, regulated by Sef1, Sfu1, and Hap43
orf19.7105	2.09835	1.01295e-76	4.14296e-74	FAR1	RING-type domain-containing protein [Source:UniProtKB/TrEMBL;Acc:A0A1D8PQH4]	Protein involved in regulation of pheromone-mediated mating, repressed by A1p and Alpha2p in white-phase cells, null mutant shows no pheromone response in opaque cells, overexpression causes enhanced pheromone response and cell cycle arrest						Protein involved in regulation of pheromone-mediated mating
orf19.787.1	2.09199	9.92494e-24	1.85639e-22	N/A	(orf19.787.1) Protein of unknown function, ORF added to Assembly 21 based on comparative genome analysis, protein detected by mass spec in stationary phase cultures	(orf19.787.1) Protein of unknown function, ORF added to Assembly 21 based on comparative genome analysis, protein detected by mass spec in stationary phase cultures
orf19.6311	2.09128	1.56748e-32	5.9361e-31	N/A	Protein of unknown function, Hap43-induced, rat catheter and Spider biofilm induced	Protein of unknown function, Hap43-induced, rat catheter and Spider biofilm induced
orf19.3637	2.08975	2.77134e-11	1.56702e-10	N/A	Dubious open reading frame	Dubious open reading frame
orf19.3221	2.08816	3.78043e-09	1.65664e-08	CPA2	Carbamoyl-phosphate synthase (Glutamine-hydrolyzing) [Source:UniProtKB/TrEMBL;Acc:Q5A8A6]	Putative arginine-specific carbamoylphosphate synthetase, protein enriched in stationary phase yeast cultures, rat catheter biofilm induced, Spider biofilm induced
orf19.288	2.08246	1.51929e-36	7.4567e-35	MET13	Methylenetetrahydrofolate reductase [Source:UniProtKB/TrEMBL;Acc:Q5AEI0]	Putative methionine biosynthesis protein, ketoconazole-induced, amphotericin B repressed, Spider biofilm repressed
orf19.1541	2.0734	0.00598024	0.0106716	N/A	GLOBIN domain-containing protein [Source:UniProtKB/TrEMBL;Acc:A0A1D8PGM5]	Protein with a globin-like domain, repressed by alpha pheromone in SpiderM medium, Spider biofilm induced
orf19.2810	2.07245	2.97356e-28	8.21748e-27	AAP1	AA_permease domain-containing protein [Source:UniProtKB/TrEMBL;Acc:A0A1D8PJU0]	Putative amino acid permease, fungal-specific, possibly essential, disruptants not obtained by UAU1 method, Spider biofilm induced
orf19.4177	2.05812	0.000760589	0.00158985	HIS5	Aminotran_1_2 domain-containing protein [Source:UniProtKB/TrEMBL;Acc:A0A1D8PL37]	Putative histidinol-phosphate aminotransferase, Gcn4p-regulated, protein present in exponential and stationary growth phase yeast cultures
orf19.3707	2.04549	1.04147e-27	2.68463e-26	YHB1	Flavohemoprotein [Source:UniProtKB/Swiss-Prot;Acc:Q59MV9]	Nitric oxide dioxygenase, acts in nitric oxide scavenging/detoxification, role in virulence in mouse, transcript activated by NO, macrophage interaction, Hap43, hypha repressed, mRNA binds She3
orf19.7313	2.0349	4.86132e-34	2.04276e-32	SSU1	Sulfite efflux pump SSU1 [Source:UniProtKB/Swiss-Prot;Acc:Q5A3Z6]	Protein similar to S. cerevisiae Ssu1 sulfite transport protein, Tn mutation affects filamentous growth, regulated by Gcn2 and Gcn4, induced by nitric oxide, Hap43-repressed, Spider and flow model biofilm induced
orf19.4788	2.01399	6.53453e-12	3.98106e-11	ARG5,6	Acetylglutamate kinase [Source:UniProtKB/TrEMBL;Acc:A0A1D8PEI6]	Arginine biosynthetic enzyme, processed in S. cerevisiae into 2 polypeptides with acetylglutamate kinase (Arg6) activity and acetylglutamate-phosphate reductase (Arg5) activity, Gcn4 regulated, alkaline repressed, Spider biofilm induced
orf19.510	2.00996	8.17755e-08	3.02043e-07	N/A	Protein of unknown function, Spider biofilm induced	Protein of unknown function, Spider biofilm induced
orf19.2108	2.00916	2.18317e-16	2.20292e-15	SOD6	Cell surface superoxide dismutase [Cu-Zn] 6 [Source:UniProtKB/Swiss-Prot;Acc:Q5ACV9]	Copper-containing superoxide dismutase, gene family includes SOD1, SOD4, SOD5, and SOD6, gene may contain an intron, Hap43-repressed, flow model and rat catheter biofilm induced
orf19.6224	1.99508	1.02659e-09	4.84844e-09	N/A	RTA domain protein, predicted role in response to stress, Spider biofilm induced	RTA domain protein, predicted role in response to stress, Spider biofilm induced
orf19.2989	1.98488	1.5347e-12	1.00377e-11	GOR1	Glyoxylate reductase [Source:UniProtKB/TrEMBL;Acc:A0A1D8PCW3]	Ortholog(s) have glyoxylate reductase (NAD+) activity, role in glyoxylate catabolic process and extracellular region localization
orf19.7042	1.97547	5.44463e-16	5.30203e-15	N/A	Protein of unknown function, induced by benomyl or in an azole-resistant strain overexpressing MDR1, induced by nitric oxide, Spider biofilm induced	Protein of unknown function, induced by benomyl or in an azole-resistant strain overexpressing MDR1, induced by nitric oxide, Spider biofilm induced
orf19.5097	1.96795	1.69377e-15	1.54632e-14	CAT8	Zn(2)-C6 fungal-type domain-containing protein [Source:UniProtKB/TrEMBL;Acc:Q5A766]	Zn(II)2Cys6 transcription factor, similar to S. cerevisiae Cat8 but mutant phenotype suggests different target genes, mutant displays increased filamentous/invasive growth, flucytosine repressed, rat catheter biofilm induced
orf19.789	1.90317	3.41337e-11	1.90894e-10	PYC2	Pyruvate carboxylase [Source:UniProtKB/TrEMBL;Acc:A0A1D8PLY4]	Putative pyruvate carboxylase, binds biotin cofactor, repressed by Ssk1 response regulator, by benomyl treatment, or in an azole-resistant strain overexpressing MDR1, stationary phase enriched protein, flow model biofilm repressed
orf19.2220	1.90303	0.00566232	0.0101396	N/A	Protein of unknown function, Hap43-repressed gene, by Rgt1, repressed in Spider biofilms by Bcr1, Tec1, Brg1, Rob1 and induced by Efg1, Ndt80, Spider biofilm induced	Protein of unknown function, Hap43-repressed gene, by Rgt1, repressed in Spider biofilms by Bcr1, Tec1, Brg1, Rob1 and induced by Efg1, Ndt80, Spider biofilm induced
orf19.5169	1.90062	6.11783e-10	2.97644e-09	N/A	Amidase [Source:UniProtKB/TrEMBL;Acc:A0A1D8PR62]	Has domain(s) with predicted carbon-nitrogen ligase activity, with glutamine as amido-N-donor, hydrolase activity
orf19.5000	1.88756	4.63818e-13	3.23355e-12	CYB2	Cyb2p [Source:UniProtKB/TrEMBL;Acc:Q5AKX8]	Putative cytochrome b2 precursor, induced in high iron, alkaline repressed, colony morphology-related gene regulation by Ssn6, Hap43-repressed, pider biofilm induced
orf19.176	1.88251	0.000364114	0.000800659	OPT4	Opt4p [Source:UniProtKB/TrEMBL;Acc:Q59LT5]	Oligopeptide transporter, detected at germ tube plasma membrane, transcript inducede during phagocytosis by macrophages, fungal-specific, Hap43-repressed, merged with orf19.2292 in Assembly 20, rat catheter and Spider biofilm induced
orf19.1926	1.8579	1.6131e-29	4.99818e-28	SEF2	Zn(2)-C6 fungal-type domain-containing protein [Source:UniProtKB/TrEMBL;Acc:A0A1D8PN80]	Zn(II)2Cys6 transcription factor, required for normal resistance to copper, repressed by Sfu1 in high-iron conditions, regulated by Sef1, Sfu1, and Hap43, rat catheter and Spider biofilm induced
orf19.2242	1.85778	2.07186e-69	5.77766e-67	PRB1	Prb1p [Source:UniProtKB/TrEMBL;Acc:Q59Z57]	Endoprotease B, regulated by heat, carbon source (GlcNAc-induced), nitrogen, macrophage response, human neutrophils, similar to (does not replace) S. cerevisiae vacuolar B protease Prb1p, flow model biofilm induced, Spider biofilm induced
orf19.2825	1.85641	5.09035e-71	1.56146e-68	DRE2	Fe-S cluster assembly protein DRE2 [Source:UniProtKB/Swiss-Prot;Acc:Q5A218]	Putative cytosolic Fe-S protein assembly protein, a-specific transcript, regulated by Sef1, Sfu1, and Hap43, rat catheter and Spider biofilm induced
orf19.85	1.8563	2.04045e-38	1.13801e-36	GPX2	Glutathione peroxidase [Source:UniProtKB/TrEMBL;Acc:Q59WW8]	Similar to glutathione peroxidase, induced in high iron, alkaline induced by Rim101, induced by alpha factor or interaction with macrophage, regulated by Efg1, caspofungin repressed, Spider biofilm induced
orf19.2941	1.83501	0.00449747	0.00819726	SCW4	Scw4p [Source:UniProtKB/TrEMBL;Acc:Q5AIB2]	Putative cell wall protein, substrate for Kex2p processing in vitro, expression regulated by white-opaque switch, alkaline repressed, possibly essential (UAU1 method), flow model biofilm induced, Spider biofilm induced
orf19.781	1.82407	7.02244e-10	3.37374e-09	DUR3	Dur3p [Source:UniProtKB/TrEMBL;Acc:A0A1D8PDB5]	High affinity spermidine transporter, expression is induced by urea, fungal-specific (no human or murine homolog), not required for virulence in a mouse intravenous model
orf19.36.1	1.82404	2.28515e-08	9.03894e-08	N/A	(orf19.36.1) Ortholog of C. parapsilosis CDC317 : CPAR2_104640, Candida orthopsilosis Co 90-125 : CORT_0B05695 and Candida orthopsilosis NEW ASSEMBLY : CORT1B05695	(orf19.36.1) Ortholog of C. parapsilosis CDC317 : CPAR2_104640, Candida orthopsilosis Co 90-125 : CORT_0B05695 and Candida orthopsilosis NEW ASSEMBLY : CORT1B05695
orf19.3902	1.82271	3.48008e-19	4.58161e-18	MRV2	MARVEL domain-containing protein [Source:UniProtKB/TrEMBL;Acc:A0A1D8PNW4]	Protein of unknown function, repressed by fluphenazine treatment or in an azole-resistant strain that overexpresses CDR1 and CDR2, Spider biofilm induced
orf19.5723	1.78468	1.07616e-15	1.01106e-14	POX1	Acyl-coenzyme A oxidase [Source:UniProtKB/TrEMBL;Acc:A0A1D8PQ67]	Predicted acyl-CoA oxidase, regulated upon white-opaque switch, upregulated upon phagocytosis, Spider biofilm induced
orf19.7385	1.78212	7.97265e-29	2.28562e-27	N/A	CCCH zinc finger protein, Spider biofilm induced	CCCH zinc finger protein, Spider biofilm induced
orf19.5005	1.77006	5.16278e-13	3.57088e-12	OSM2	Cytochrome b5 heme-binding domain-containing protein [Source:UniProtKB/TrEMBL;Acc:Q5AKX2]	Putative mitochondrial fumarate reductase, regulated by Ssn6p, Gcn2p, and Gcn4p, Hog1p-downregulated, stationary phase enriched protein, Hap43p-repressed gene
orf19.2948	1.76253	8.15981e-50	7.82194e-48	SNO1	Glutaminase [Source:UniProtKB/TrEMBL;Acc:A0A1D8PCS7]	Protein with a predicted role in pyridoxine metabolism, stationary phase protein, regulated by Tup1, Efg1, Spider biofilm induced
orf19.4179	1.76194	0.000238914	0.000540862	N/A	Putative adhesin-like protein	Putative adhesin-like protein
orf19.2460	1.75962	0.0172533	0.0279211	N/A	Protein of unknown function, substrate for Kex2 processing in vitro, repressed by alpha pheromone in SpiderM medium, Spider biofilm induced, Bcr1-repressed in a/a RPMI biofilms	Protein of unknown function, substrate for Kex2 processing in vitro, repressed by alpha pheromone in SpiderM medium, Spider biofilm induced, Bcr1-repressed in a/a RPMI biofilms
orf19.4335	1.75637	0.0159307	0.025952	TNA1	MFS domain-containing protein [Source:UniProtKB/TrEMBL;Acc:A0A1D8PNL8]	Putative nicotinic acid transporter, detected at germ tube plasma membrane by mass spectrometry, transcript induced upon phagocytosis by macrophage, rat catheter biofilm induced
orf19.7637	1.74532	2.00149e-14	1.6307e-13	YHB4	Nitric oxide dioxygenase [Source:UniProtKB/TrEMBL;Acc:A0A1D8PU81]	Protein related to flavohemoglobins, not required for wild-type nitric oxide resistance, has predicted globin, FAD-binding, and NAD(P)-binding domains but lacks some conserved residues of flavohemoglobins, Hap43p-repressed gene
orf19.3021	1.73995	1.29653e-16	1.34361e-15	N/A	Putative peptide hydrolase [Source:UniProtKB/TrEMBL;Acc:A0A1D8PD03]	Putative protein of unknown function, Hap43-repressed gene, Spider biofilm induced
orf19.4551	1.72837	1.77173e-30	5.97229e-29	CTN1	Carnitine O-acetyltransferase [Source:UniProtKB/TrEMBL;Acc:Q59T80]	Carnitine acetyl transferase, required for growth on nonfermentable carbon sources, not for hyphal growth or virulence in mice, induced in macrophage, macrophage/pseudohyphal-repressed after 16 hr, rat catheter, Spider biofilm induced
orf19.4055	1.72823	1.00019e-15	9.4694e-15	N/A	Protein similar to S. cerevisiae Ybr075wp, transposon mutation affects filamentous growth, clade-associated gene expression	Protein similar to S. cerevisiae Ybr075wp, transposon mutation affects filamentous growth, clade-associated gene expression
orf19.5215	1.72755	2.00523e-30	6.72247e-29	TES15	Tes15p [Source:UniProtKB/TrEMBL;Acc:Q59MF3]	Putative acyl-CoA thioesterase, Hap43-repressed, Spider biofilm induced
orf19.3352	1.72182	1.55559e-11	9.07183e-11	N/A	Has domain(s) with predicted oxidoreductase activity and role in metabolic process	Has domain(s) with predicted oxidoreductase activity and role in metabolic process
orf19.5620	1.71168	0.00615506	0.010939	N/A	Stationary phase enriched protein, Gcn4-regulated, induced by amino acid starvation (3-AT), benomyl or in azole-resistant strain that overexpresses MDR1, flow model biofilm induced, rat catheter biofilm repressed, overlaps orf19.5621	Stationary phase enriched protein, Gcn4-regulated, induced by amino acid starvation (3-AT), benomyl or in azole-resistant strain that overexpresses MDR1, flow model biofilm induced, rat catheter biofilm repressed, overlaps orf19.5621
orf19.1763	1.71135	4.56918e-29	1.34769e-27	IFR1	PKS_ER domain-containing protein [Source:UniProtKB/TrEMBL;Acc:A0A1D8PIM0]	Predicted oxidoreductase/dehydrogenase, induced by nitric oxide, rat catheter and Spider biofilm induced
orf19.5514	1.70799	7.03197e-10	3.37568e-09	N/A	Ortholog of S. pombe SPCC550.08, an N-acetyltransferase, transcript induced during growth in the mouse cecum	Ortholog of S. pombe SPCC550.08, an N-acetyltransferase, transcript induced during growth in the mouse cecum
orf19.7565	1.70574	1.00087e-09	4.73426e-09	GNP3	AA_permease domain-containing protein [Source:UniProtKB/TrEMBL;Acc:A0A1D8PU34]	Putative high-affinity glutamine permease, fungal-specific (no human or murine homolog)
orf19.1978	1.70463	5.12781e-49	4.69539e-47	GIT2	Glycerophosphodiester transporter GIT2 [Source:UniProtKB/Swiss-Prot;Acc:A0A1D8PN12]	Putative glycerophosphoinositol permease, fungal-specific, repressed by alpha pheromone in SpiderM medium, Hap43-repressed, Spider biofilm induced
orf19.7520	1.69955	1.39874e-10	7.37857e-10	POT1	Acetyl-CoA C-acyltransferase [Source:UniProtKB/TrEMBL;Acc:A0A1D8PRL6]	Putative peroxisomal 3-oxoacyl CoA thiolase, transcript regulated by Nrg1 and Mig1, farnesol regulated, Hap43-repressed
orf19.7319	1.69891	4.25303e-36	1.99178e-34	SUC1	Probable sucrose utilization protein SUC1 [Source:UniProtKB/Swiss-Prot;Acc:P33181]	Zinc-finger transcription factor, regulates alpha-glucosidase exression, complements S. cerevisiae suc2 for sucrose utilization and mal13 maltase defect, required for yeast cell adherence to silicone substrate, rat catheter biofilm induced
orf19.4531	1.69862	6.62403e-60	1.04201e-57	ROA1	Roa1p [Source:UniProtKB/TrEMBL;Acc:A0A1D8PCM6]	Putative PDR-subfamily ABC transporter involved in sensitivity to azoles, Spider biofilm induced
orf19.5249	1.69736	3.25798e-72	1.17575e-69	N/A	Autophagy-related protein 101 [Source:UniProtKB/TrEMBL;Acc:A0A1D8PFB7]	Ortholog(s) have role in autophagosome assembly, macroautophagy and Atg1/ULK1 kinase complex, phagophore assembly site localization						Ortholog(s) have role in autophagosome assembly
orf19.7279.1	1.69187	7.80022e-17	8.23655e-16	N/A	(orf19.7279.1) Protein of unknown function, Spider biofilm induced	(orf19.7279.1) Protein of unknown function, Spider biofilm induced
orf19.4459	1.68096	1.9332e-19	2.59522e-18	N/A	GLOBIN domain-containing protein [Source:UniProtKB/TrEMBL;Acc:A0A1D8PD58]	Predicted heme-binding stress-related protein, Tn mutation affects filamentous growth, induced during chlamydospore formation in C. albicans and C. dubliniensis, Spider biofilm induced
orf19.742	1.68002	3.87102e-17	4.22575e-16	ALD6	Methylmalonate-semialdehyde dehydrogenase (CoA acylating) [Source:UniProtKB/TrEMBL;Acc:A0A1D8PM94]	Putative aldehyde dehydrogenase, stationary phase enriched protein, expression regulated upon white-opaque switch, rat catheter biofilm induced, rat catheter and Spider biofilm induced
orf19.893	1.67911	0.0152851	0.0249998	PGA17	Predicted GPI-anchored protein 17 [Source:UniProtKB/Swiss-Prot;Acc:Q5AHA4]	Putative GPI-anchored protein, exogenously expressed protein substrate for Kex2 processing in vitro, repressed by alpha pheromone in SpiderM medium, macrophage-induced, induced in oralpharyngeal candidiasis, Spider biofilm induced
orf19.6500	1.67511	1.76971e-10	9.23227e-10	ECM42	Arginine biosynthesis bifunctional protein ArgJ, mitochondrial [Source:UniProtKB/Swiss-Prot;Acc:Q5AH38]	Ornithine acetyltransferase, Gcn2, Gcn4-regulated, clade-specific gene expression, possibly essential gene, disruptants not obtained by UAU1 method, Spider biofilm induced
orf19.6023	1.66365	1.16597e-27	2.96815e-26	N/A	Protein with a predicted multidrug transporter domain, Hap43-repressed gene	Protein with a predicted multidrug transporter domain, Hap43-repressed gene
orf19.856	1.66114	1.93565e-29	5.93762e-28	IFK2	Ifk2p [Source:UniProtKB/TrEMBL;Acc:Q5AHE0]	Putative thiol-specific monooxygenase, mutant is viable, flow model biofilm induced
orf19.460	1.66098	1.81828e-16	1.8561e-15	CEK2	Mitogen-activated protein kinase [Source:UniProtKB/TrEMBL;Acc:A0A1D8PT38]	MAP kinase required for wild-type efficiency of mating, component of the signal transduction pathway that regulates mating, ortholog of S. cerevisiae Fus3, induced by Cph1, pheromone, transposon mutation affects filamentous growth
orf19.3607	1.66024	8.60203e-21	1.2903e-19	N/A	AB hydrolase-1 domain-containing protein [Source:UniProtKB/TrEMBL;Acc:A0A1D8PIA5]	Ortholog of C. dubliniensis CD36 : Cd36_22860, C. parapsilosis CDC317 : CPAR2_806540, C. auris B8441 : B9J08_004792 and Candida tenuis NRRL Y-1498 : CANTEDRAFT_108823
orf19.1704	1.65058	1.35022e-11	7.91933e-11	FOX3	Fox3p [Source:UniProtKB/TrEMBL;Acc:Q5AJ90]	Putative peroxisomal 3-oxoacyl CoA thiolase, transcript regulated by white-opaque switch, Spider biofilm induced
orf19.5655	1.64307	1.07074e-09	5.02598e-09	N/A	Choline monooxygenase, chloroplastic [Source:UniProtKB/TrEMBL;Acc:A0A1D8PL08]	Has domain(s) with predicted 2 iron, 2 sulfur cluster binding, iron ion binding, oxidoreductase activity, oxidoreductase activity and acting on paired donors, more
orf19.5616	1.63777	4.66777e-13	3.2468e-12	N/A	Ortholog of C. dubliniensis CD36 : Cd36_63740, C. parapsilosis CDC317 : CPAR2_503850, Pichia stipitis Pignal : PICST_32045 and Candida guilliermondii ATCC 6260 : PGUG_00070	Ortholog of C. dubliniensis CD36 : Cd36_63740, C. parapsilosis CDC317 : CPAR2_503850, Pichia stipitis Pignal : PICST_32045 and Candida guilliermondii ATCC 6260 : PGUG_00070
orf19.4674.1	1.63766	2.06042e-10	1.06224e-09	CRD2	Crd2p [Source:UniProtKB/TrEMBL;Acc:A0A1D8PL78]	(orf19.4674.1) Metallothionein, for adaptation to growth in high copper, basal transcription is cadmium-repressed, Ssn6 regulated, complements copper sensitivity of an S. cerevisiae cup1 mutant, regulated by Sef1, Sfu1, and Hap43, Spider biofilm induced
orf19.5565	1.63027	3.42003e-08	1.32713e-07	HPD1	Hpd1p [Source:UniProtKB/TrEMBL;Acc:A0A1D8PQ07]	3-hydroxypropionate dehydrogenase, involved in degradation of toxic propionyl-CoA, rat catheter and Spider biofilm induced
orf19.5992	1.62953	1.03221e-15	9.72748e-15	WOR2	White-opaque regulator 2 [Source:UniProtKB/Swiss-Prot;Acc:Q5ANB1]	Zn(II)2Cys6 transcription factor, regulator of white-opaque switching, required for maintenance of opaque state, Hap43-induced
orf19.183	1.62014	6.71662e-12	4.08389e-11	HIS3	Imidazoleglycerol-phosphate dehydratase [Source:UniProtKB/TrEMBL;Acc:Q59LL5]	Imidazoleglycerol-phosphate dehydratase, enzyme of histidine biosynthesis, functionally complements S. cerevisiae his3-1 mutation, hyphal-induced expression, regulated by Gcn2p and Gcn4p, fungal-specific (no human or murine homolog)
orf19.5426	1.61659	1.27886e-67	3.13832e-65	N/A	PNPLA domain-containing protein [Source:UniProtKB/TrEMBL;Acc:A0A1D8PIX8]	Putative patatin-like phospholipase, macrophage-regulated gene, fungal-specific (no human or murine homolog)
orf19.1235	1.61592	1.92744e-06	5.79935e-06	HOM3	Aspartokinase [Source:UniProtKB/TrEMBL;Acc:A0A1D8PMB8]	Putative L-aspartate 4-P-transferase, fungal-specific (no human or murine homolog), regulated by Gcn2 and Gcn4, early-stage flow model biofilm induced
orf19.3710	1.61483	5.47897e-37	2.7552e-35	YHB5	Nitric oxide dioxygenase [Source:UniProtKB/TrEMBL;Acc:Q59MV6]	Flavohemoglobin-related protein, not required for normal NO resistance, predicted globin/FAD-binding/NAD(P)-binding domains but lacks some conserved residues of flavohemoglobins, filament induced, rat catheter and Spider biofilm induced
orf19.6501	1.61088	2.15324e-10	1.10452e-09	N/A	Hydrolase_4 domain-containing protein [Source:UniProtKB/TrEMBL;Acc:A0A1D8PR14]	Ortholog of C. dubliniensis CD36 : Cd36_71960, Pichia stipitis Pignal : psti_CGOB_00136, Candida tropicalis NEW ASSEMBLY : CTRG1_05049 and Spathaspora passalidarum NRRL Y-27907 : SPAPADRAFT_63786
orf19.4337	1.60155	1.95402e-15	1.77598e-14	N/A	MFS domain-containing protein [Source:UniProtKB/TrEMBL;Acc:A0A1D8PNK9]	Predicted membrane transporter, monocarboxylate porter (MCP) family, major facilitator superfamily (MFS), Spider biofilm induced, rat catheter biofilm repressed
orf19.295	1.59891	6.91269e-25	1.42313e-23	N/A	F-box domain-containing protein [Source:UniProtKB/TrEMBL;Acc:Q5AEH4]	Ortholog of C. dubliniensis CD36 : Cd36_82970, C. auris B8441 : B9J08_001198, Lodderomyces elongisporus NRLL YB-4239 : LELG_02117 and Debaryomyces hansenii CBS767 : DEHA2G01012g
orf19.5532	1.59184	3.77039e-21	5.75407e-20	N/A	Protein of unknown function, Spider biofilm induced	Protein of unknown function, Spider biofilm induced
orf19.281	1.5837	7.40139e-33	2.92952e-31	N/A	F-box domain-containing protein [Source:UniProtKB/TrEMBL;Acc:Q5AEH4]	Ortholog of C. dubliniensis CD36 : Cd36_82880, C. parapsilosis CDC317 : CPAR2_102370, Candida tenuis NRRL Y-1498 : CANTEDRAFT_118463 and Pichia stipitis Pignal : PICST_32241
orf19.3639	1.58336	2.40689e-23	4.35583e-22	N/A	DNA-3-methyladenine glycosylase II [Source:UniProtKB/TrEMBL;Acc:A0A1D8PI96]	Ortholog(s) have DNA-3-methyladenine glycosylase activity, alkylbase DNA N-glycosylase activity, damaged DNA binding activity
orf19.1350	1.5748	1.51714e-19	2.06837e-18	N/A	Glutaredoxin domain-containing protein [Source:UniProtKB/TrEMBL;Acc:A0A1D8PI40]	Protein with a thioredoxin domain, predicted role in cell redox homeostasis, rat catheter and Spider biofilm induced
orf19.3117	1.57093	0.000217993	0.000497911	CSA2	Secreted hemophore CSA2 [Source:UniProtKB/Swiss-Prot;Acc:Q5A0X8]	Extracellular heme-binding protein involved in heme-iron acquisition, regulated by Tsa1, Tsa1B in minimal media at 37 deg, induced by ketoconazole, nitric oxide, Hap43, required for normal RPMI biofilm formation
orf19.218	1.55763	1.635e-07	5.82165e-07	BUD20	Bud20p [Source:UniProtKB/TrEMBL;Acc:Q59SC5]	Protein similar to S. cerevisiae Bud20p, which affects bud site selection, transposon mutation affects filamentous growth
orf19.3841	1.55269	1.58177e-24	3.1405e-23	ATG1	Serine/threonine-protein kinase ATG1 [Source:UniProtKB/Swiss-Prot;Acc:Q5A649]	Putative protein serine/threonine kinase, predicted role in vesicle formation in autophagy and the cytoplasm-to-vacuole targeting (Cvt) pathway, Spider biofilm induced
orf19.4914.1	1.54654	0.0026086	0.00495012	BLP1	Blood-induced peptide 1 [Source:UniProtKB/Swiss-Prot;Acc:P0CT51]	(orf19.4914.1) Protein of unknown function, serum-induced
orf19.1709	1.54654	8.78496e-07	2.79978e-06	N/A	SCP2 domain-containing protein [Source:UniProtKB/TrEMBL;Acc:Q5AJ84]	Sterol carrier domain protein, alkaline downregulated, colony morphology-related gene regulation by Ssn6, Spider biofilm induced
orf19.7356	1.54404	9.97309e-12	5.95184e-11	N/A	Ortholog of C. parapsilosis CDC317 : CPAR2_807080, C. dubliniensis CD36 : Cd36_85690, Candida metapsilosis : CMET_5772 and Candida tropicalis NEW ASSEMBLY : CTRG1_CGOB_00191	Ortholog of C. parapsilosis CDC317 : CPAR2_807080, C. dubliniensis CD36 : Cd36_85690, Candida metapsilosis : CMET_5772 and Candida tropicalis NEW ASSEMBLY : CTRG1_CGOB_00191
orf19.2397.3	1.54082	5.80402e-40	3.45705e-38	N/A	(orf19.2397.3) Putative aminotransferase, Hap43-repressed, homozygous Tn insertion decreases colony wrinkling in filament-inducing conditions, does not block true hypha formation in liquid media, rat catheter and Spider biofilm induced	(orf19.2397.3) Putative aminotransferase, Hap43-repressed, homozygous Tn insertion decreases colony wrinkling in filament-inducing conditions, does not block true hypha formation in liquid media, rat catheter and Spider biofilm induced
orf19.7225	1.5366	1.33852e-29	4.18971e-28	N/A	Ortholog of C. dubliniensis CD36 : Cd36_13150, C. parapsilosis CDC317 : CPAR2_700610, C. auris B8441 : B9J08_003318 and Candida tenuis NRRL Y-1498 : CANTEDRAFT_135418	Ortholog of C. dubliniensis CD36 : Cd36_13150, C. parapsilosis CDC317 : CPAR2_700610, C. auris B8441 : B9J08_003318 and Candida tenuis NRRL Y-1498 : CANTEDRAFT_135418
orf19.6997	1.53431	1.01212e-24	2.0629e-23	ATO5	Ato5p [Source:UniProtKB/TrEMBL;Acc:A0A1D8PKD7]	Putative fungal-specific transmembrane protein
orf19.3418	1.53384	1.23195e-13	9.28506e-13	GBU1	Guanidinobutyrase (Gbase), enzyme involved in metabolism of guanidinobutyrate	Guanidinobutyrase (Gbase), enzyme involved in metabolism of guanidinobutyrate
orf19.3115	1.53368	7.55871e-14	5.80384e-13	N/A	Protein of unknown function, rat catheter and Spider biofilm induced	Protein of unknown function, rat catheter and Spider biofilm induced
orf19.2947	1.53364	5.22559e-17	5.60472e-16	SNZ1	Pyridoxal 5'-phosphate synthase (glutamine hydrolyzing) [Source:UniProtKB/TrEMBL;Acc:Q5AIA6]	Stationary phase protein, vitamin B synthesis, induced byyeast-hypha switch, 3-AT or in azole-resistant strain overexpressing MDR1, soluble in hyphae, regulated by Gcn4, macrophage, Spider biofilm induced, rat catheter biofilm repressed
orf19.1655	1.53304	0.00724522	0.0126926	PXP2	Acyl-coenzyme A oxidase [Source:UniProtKB/TrEMBL;Acc:Q5AJD6]	Putative acyl-CoA oxidase, enzyme of fatty acid beta-oxidation, induced during macrophage infection, opaque specific transcript, putative peroxisome targeting signal, Spider biofilm induced
orf19.4807	1.52153	3.54081e-26	8.29118e-25	N/A	Pyrophosphate phospho-hydrolase [Source:UniProtKB/TrEMBL;Acc:Q5APF8]	Ortholog(s) have inorganic diphosphatase activity, role in aerobic respiration and mitochondrion localization
orf19.6601	1.52093	2.75432e-47	2.31476e-45	N/A	Protein of unknown function, rat catheter and flow model biofilm induced	Protein of unknown function, rat catheter and flow model biofilm induced
orf19.1614	1.52088	1.29166e-07	4.68895e-07	MEP1	Ammonium transporter [Source:UniProtKB/TrEMBL;Acc:A0A1D8PJF2]	Ammonium permease, Mep1 more efficient permease than Mep2, Mep2 has additional regulatory role, 11 predicted transmembrane regions, low mRNA abundance, hyphal downregulated, flow model biofilm induced
orf19.780	1.52043	2.45247e-06	7.27909e-06	DUR1,2	Bifunctional urea carboxylase/allophanate hydrolase [Source:UniProtKB/TrEMBL;Acc:A0A1D8PDC6]	Urea amidolyase, hydrolyzes urea to CO2, use of urea as N source and for hyphal switch in macrophage, regulated by Nrg1/Hap43, required for virulence, promotes mouse kidney and brain colonization, rat catheter and flow model biofilm induced
orf19.2098	1.51873	1.13504e-08	4.63306e-08	ARO8	Aminotran_1_2 domain-containing protein [Source:UniProtKB/TrEMBL;Acc:A0A1D8PG20]	Aromatic transaminase of the Ehrlich fusel oil pathway of aromatic alcohol biosynthesis, Rim101 independent alkaline induction, protein abundance affected by URA3 expression in CAI-4 strain, Gcn4-regulated, stationary phase enriched
orf19.4368	1.51369	5.65505e-13	3.89817e-12	N/A	Has domain(s) with predicted hydrolase activity and role in cellular process	Has domain(s) with predicted hydrolase activity and role in cellular process
orf19.2583	1.50897	9.24974e-08	3.39397e-07	PTR2	Ptr2p [Source:UniProtKB/TrEMBL;Acc:A0A1D8PS27]	Oligopeptide transporter involved in uptake of di-/tripeptides, highly induced during chlamydospore formation in both C. albicans and C. dubliniensis
orf19.7196	1.50644	1.97338e-14	1.60993e-13	N/A	Proteinase B [Source:UniProtKB/TrEMBL;Acc:A0A1D8PRH0]	Putative vacuolar protease, upregulated in the presence of human neutrophils, Spider biofilm induced
orf19.3353	1.50538	9.3165e-13	6.23302e-12	N/A	CIA30 domain-containing protein [Source:UniProtKB/TrEMBL;Acc:A0A1D8PCJ4]	Protein similar to a mitochondrial complex I intermediate-associated protein, fluconazole-repressed, Spider biofilm induced, rat catheter biofilm repressed
orf19.2067	1.50461	6.75953e-44	4.99635e-42	N/A	Nfu_N domain-containing protein [Source:UniProtKB/TrEMBL;Acc:A0A1D8PG46]	Protein with a predicted role in mitochondrial iron metabolism, Hap43-repressed, expression upregulated during growth in the mouse cecum, Spider biofilm induced
orf19.6518	1.49869	8.60588e-07	2.74699e-06	N/A	Aldedh domain-containing protein [Source:UniProtKB/TrEMBL;Acc:Q5AH20]	Predicted aldehyde dehydrogenase [NAD(P)+], Spider biofilm induced
orf19.4513	1.49699	2.46316e-13	1.79685e-12	N/A	Protein of unknown function, mutants are viable, rat catheter and Spider biofilm induced	Protein of unknown function, mutants are viable, rat catheter and Spider biofilm induced
orf19.6308	1.49595	1.80769e-08	7.24375e-08	N/A	Ortholog of Candida albicans WO-1 : CAWG_01818	Ortholog of Candida albicans WO-1 : CAWG_01818
orf19.3030	1.49533	8.59153e-36	3.93351e-34	ATG21	Autophagy-related protein 21 [Source:UniProtKB/Swiss-Prot;Acc:Q5AI22]	Ortholog(s) have phosphatidylinositol-3,5-bisphosphate binding, phosphatidylinositol-3-phosphate binding, phosphatidylinositol-4-phosphate binding activity
orf19.84	1.49448	2.80736e-18	3.41729e-17	CAN3	Probable lysine/arginine permease CAN3 [Source:UniProtKB/Swiss-Prot;Acc:A0A1D8PPG4]	Predicted amino acid transmembrane transporter, transcript regulated by white-opaque switch, Hap43-repressed gene
orf19.4842	1.48918	6.02923e-29	1.75305e-27	N/A	Protein of unknown function, Spider biofilm induced	Protein of unknown function, Spider biofilm induced
orf19.164	1.48803	5.03363e-22	8.23502e-21	N/A	AB hydrolase-1 domain-containing protein [Source:UniProtKB/TrEMBL;Acc:Q59LU6]	Ortholog(s) have triglyceride lipase activity, role in triglyceride catabolic process and peroxisomal matrix localization
orf19.4011	1.48628	0.00161707	0.00318303	N/A	Similar to S. pombe mug180, a predicted esterase/lipase, highly induced during chlamydospore formation in both C. albicans and C. dubliniensis, flow model biofilm induced	Similar to S. pombe mug180, a predicted esterase/lipase, highly induced during chlamydospore formation in both C. albicans and C. dubliniensis, flow model biofilm induced
orf19.276	1.4778	2.10119e-08	8.35978e-08	N/A	Alcohol O-acetyltransferase [Source:UniProtKB/TrEMBL;Acc:A0A1D8PJI2]	Plasma membrane-associated protein, upregulated in an azole-resistant strain that overexpresses MDR1, Hap43-repressed, Spider biofilm induced
orf19.2988	1.47738	1.92899e-05	5.09663e-05	N/A	Aminotran_5 domain-containing protein [Source:UniProtKB/TrEMBL;Acc:A0A1D8PCX5]	Predicted aminotransferase based on S. pombe ortholog SPBC660.12c, flow model biofilm induced
orf19.675.1	1.45817	1.21189e-10	6.42603e-10	N/A	(orf19.675.1) Putative adhesin-like protein	(orf19.675.1) Putative adhesin-like protein
orf19.4716	1.4543	2.98751e-16	2.99483e-15	GDH3	Glutamate dehydrogenase [Source:UniProtKB/TrEMBL;Acc:A0A1D8PMH8]	NADP-glutamate dehydrogenase, Nrg1, Plc1 regulated, hypha, hypoxia, Efg1-repressed, Rim101-induced at pH 8, GlcNAc, ciclopirox, ketoconazole induced, exp and stationary phase protein, Spider biofilm repressed, rat catheter biofilm induced
orf19.1107	1.45387	6.57051e-38	3.50522e-36	N/A	Protein of unknown function, Spider biofilm induced	Protein of unknown function, Spider biofilm induced
orf19.6084	1.45106	1.43353e-17	1.61667e-16	N/A	Protein of unknown function, flow model biofilm induced, Spider biofilm induced	Protein of unknown function, flow model biofilm induced, Spider biofilm induced
orf19.1409.3	1.44258	0.000373818	0.000819941	N/A	(orf19.1409.3) Protein of unknown function, Spider biofilm induced	(orf19.1409.3) Protein of unknown function, Spider biofilm induced
orf19.1307	1.4413	2.46544e-17	2.74013e-16	N/A	EamA domain-containing protein [Source:UniProtKB/TrEMBL;Acc:A0A1D8PLV8]	Predicted membrane protein, rat catheter biofilm induced
orf19.6073	1.44068	4.04844e-41	2.5344e-39	HMX1	Hmx1p [Source:UniProtKB/TrEMBL;Acc:Q5AB97]	Heme oxygenase, utilization of hemin iron, transcript induced by heat, low iron, or hemin, repressed by Efg1, induced by low iron, upregulated by Rim101 at pH 8, Hap43-induced, Spider and flow model biofilm induced
orf19.2480.1	1.43837	1.0875e-14	9.04036e-14	AUT7	Autophagy-related protein 8 [Source:UniProtKB/Swiss-Prot;Acc:P0C075]	(orf19.2480.1) Putative autophagosome protein, acts synergistically with Ysy6p to regulate unfolded protein response and mitochondrial function under ER stress, macrophage/pseudohyphal-repressed, alternatively spliced intron in 5' UTR
orf19.6257	1.43119	2.17391e-15	1.97292e-14	GLT1	Glutamine amidotransferase type-2 domain-containing protein [Source:UniProtKB/TrEMBL;Acc:A0A1D8PDU9]	Putative glutamate synthase, regulated by Sef1, Sfu1, and Hap43, rat catheter biofilm repressed
orf19.3719	1.42672	1.81859e-09	8.27061e-09	N/A	Dubious open reading frame	Dubious open reading frame
orf19.217	1.42398	0.00023665	0.000536332	N/A	Ortholog(s) have DNA binding activity	Ortholog(s) have DNA binding activity
orf19.4115	1.42351	0.000713218	0.00149849	N/A	Ortholog of Candida albicans WO-1 : CAWG_04349	Ortholog of Candida albicans WO-1 : CAWG_04349
orf19.2107.1	1.42174	8.80398e-07	2.80438e-06	STF2	Stf2p [Source:UniProtKB/TrEMBL;Acc:A0A1D8PG09]	(orf19.2107.1) Protein involved in ATP biosynthesis, repressed in hyphae, repressed by Efg1, Hap43, transcript upregulated in clinical isolates from HIV+ patients with oral candidiasis, rat catheter, flow model and Spider biofilm induced
orf19.4795	1.42045	5.14675e-25	1.07035e-23	N/A	Protein of unknown function, Sef1-, Sfu1-, and Hap43 regulated, Spider biofilm induced	Protein of unknown function, Sef1-, Sfu1-, and Hap43 regulated, Spider biofilm induced
orf19.5735.3	1.42028	1.09413e-15	1.02578e-14	N/A	(orf19.5735.3) Protein of unknown function, Spider biofilm induced	(orf19.5735.3) Protein of unknown function, Spider biofilm induced
orf19.5879	1.41555	1.80194e-07	6.38275e-07	N/A	Has domain(s) with predicted oxidoreductase activity and role in metabolic process	Has domain(s) with predicted oxidoreductase activity and role in metabolic process
orf19.5257	1.41414	5.97935e-63	1.04809e-60	LCB4	DAGKc domain-containing protein [Source:UniProtKB/TrEMBL;Acc:Q5A3L3]	Putative sphingosine kinase, Tac1p-regulated expression, rat catheter biofilm induced
orf19.854	1.40393	5.07396e-20	7.12328e-19	UGA11	4-aminobutyrate aminotransferase [Source:UniProtKB/TrEMBL;Acc:Q5AHE2]	Putative gamma-aminobutyrate (GABA) transaminase, macrophage-induced, overlaps orf19.854.1, which is a region annotated as a blocked reading frame, Spider biofilm induced
orf19.6948	1.40313	1.13107e-11	6.67864e-11	CCC1	Ccc1p [Source:UniProtKB/TrEMBL;Acc:Q59SS1]	Manganese transporter, required for normal filamentous growth, mRNA binds She3, localized to hyphal tips, repressed by NO, alkaline pH, colony morphology-related regulation by Ssn6, regulated by Sef1, Sfu1, Hap43, Spider biofilm induced
orf19.3369	1.40088	1.43548e-44	1.11477e-42	MOH1	Yippee domain-containing protein [Source:UniProtKB/TrEMBL;Acc:A0A1D8PLT8]	Ortholog of S. cerevisiae Moh1, essential for staionary phase growth, induced by alpha pheromone in SpiderM medium and by Mnl1 under weak acid stress, possibly essential (UAU1 method), flow model biofilm induced, Spider biofilm induced
orf19.849	1.4002	1.63311e-09	7.47696e-09	MNN41	Ortholog(s) have enzyme activator activity and role in protein N-linked glycosylation, protein O-linked glycosylation	Ortholog(s) have enzyme activator activity and role in protein N-linked glycosylation, protein O-linked glycosylation
orf19.7200	1.39977	1.39139e-12	9.11984e-12	N/A	Ortholog of C. dubliniensis CD36 : Cd36_73480, Pichia stipitis Pignal : PICST_30727, Candida tropicalis NEW ASSEMBLY : CTRG1_05165 and Candida tropicalis MYA-3404 : CTRG_05165	Ortholog of C. dubliniensis CD36 : Cd36_73480, Pichia stipitis Pignal : PICST_30727, Candida tropicalis NEW ASSEMBLY : CTRG1_05165 and Candida tropicalis MYA-3404 : CTRG_05165
orf19.1517	1.39936	1.69798e-05	4.50761e-05	ARO3	Phospho-2-dehydro-3-deoxyheptonate aldolase [Source:UniProtKB/TrEMBL;Acc:A0A1D8PGI8]	3-deoxy-D-arabinoheptulosonate-7-phosphate synthase, aromatic amino acid synthesis, GCN-regulated, feedback-inhibited by phe if expressed in S. cerevisiae, decreased in stationary phase, flow model biofilm repressed
orf19.6306	1.39797	3.91025e-15	3.41729e-14	N/A	Aldedh domain-containing protein [Source:UniProtKB/TrEMBL;Acc:A0A1D8PSW6]	Trimethylaminobutyraldehyde dehydrogenase, the third enzyme of the carnitine biosynthesis pathway
orf19.1275	1.3917	2.64612e-10	1.33943e-09	GAT1	Transcriptional regulatory protein GAT1 [Source:UniProtKB/Swiss-Prot;Acc:Q5A432]	GATA-type transcription factor, regulator of nitrogen utilization, required for nitrogen catabolite repression and utilization of isoleucine, tyrosine and tryptophan N sources, required for virulence in a mouse systemic infection model
orf19.4946	1.39136	3.26275e-20	4.6551e-19	N/A	Ortholog of C. dubliniensis CD36 : Cd36_12240, C. parapsilosis CDC317 : CPAR2_801750, C. auris B8441 : B9J08_002031, Candida tenuis NRRL Y-1498 : CANTEDRAFT_135403 and Pichia stipitis Pignal : PICST_29111	Ortholog of C. dubliniensis CD36 : Cd36_12240, C. parapsilosis CDC317 : CPAR2_801750, C. auris B8441 : B9J08_002031, Candida tenuis NRRL Y-1498 : CANTEDRAFT_135403 and Pichia stipitis Pignal : PICST_29111
orf19.972	1.39092	2.92713e-29	8.75998e-28	N/A	Structure-specific endonuclease subunit SLX1 [Source:UniProtKB/TrEMBL;Acc:Q5A4X4]	Ortholog(s) have 5'-flap endonuclease activity, role in DNA-dependent DNA replication and Slx1-Slx4 complex localization
orf19.2262	1.38962	6.03479e-13	4.14417e-12	N/A	PKS_ER domain-containing protein [Source:UniProtKB/TrEMBL;Acc:Q59Z38]	Protein similar to quinone oxidoreductases, induced by benomyl treatment, nitric oxide, oxidative stress-induced via Cap1, stationary-phase enriched protein, Spider biofilm induced
orf19.7330	1.38609	1.88309e-06	5.6882e-06	N/A	TENA_THI-4 domain-containing protein [Source:UniProtKB/TrEMBL;Acc:A0A1D8PTZ5]	Protein with a predicted heme oxygenase domain, Spider biofilm induced
orf19.5716	1.38261	8.47489e-06	2.35371e-05	SAP4	Candidapepsin-4 [Source:UniProtKB/Swiss-Prot;Acc:Q5A8N2]	Secreted aspartyl proteinase, sap4,5,6 mutant defective in protein utilization for nitrogen, virulence role complicated by URA3 effects, expressed during mucosal and systemic infections, N-glycosylated, rat catheter, Spider biofilm induced
orf19.7606	1.38058	0.000888468	0.00183712	N/A	Ortholog of C. dubliniensis CD36 : Cd36_35262, Candida tropicalis NEW ASSEMBLY : CTRG1_05848, Candida tropicalis MYA-3404 : CTRG_05848 and Candida albicans WO-1 : CAWG_02290	Ortholog of C. dubliniensis CD36 : Cd36_35262, Candida tropicalis NEW ASSEMBLY : CTRG1_05848, Candida tropicalis MYA-3404 : CTRG_05848 and Candida albicans WO-1 : CAWG_02290
orf19.6973	1.38057	2.27055e-23	4.12126e-22	N/A	Lon protease homolog 2, peroxisomal [Source:UniProtKB/Swiss-Prot;Acc:Q59YV0]	ATP-dependent LON protease family member, Hap43-repressed gene, regulated by Gcn2 and Gcn4, Spider biofilm induced
orf19.6445	1.3804	3.71234e-06	1.07837e-05	ECI1	Dodecenoyl-CoA isomerase [Source:UniProtKB/TrEMBL;Acc:Q5A318]	Protein similar to S. cerevisiae Eci1p, which is involved in fatty acid oxidation, transposon mutation affects filamentous growth, expression is regulated upon white-opaque switching
orf19.254	1.374	6.22732e-10	3.02491e-09	N/A	Protein of unknown function, Hog1p-repressed, Spider biofilm induced	Protein of unknown function, Hog1p-repressed, Spider biofilm induced
orf19.4063	1.37365	1.55871e-15	1.43369e-14	GPT1	Gpt1p [Source:UniProtKB/TrEMBL;Acc:A0A1D8PDH1]	GABA/polyamine transporter, 9 to 11 membrane spanning segments, complements GABA uptake defect of an S. cerevisiae uga4 put4 gap1 triple mutant, complements growth of an S. cerevisiae spe1 mutant under polyamine limitation
orf19.5125	1.37282	4.22862e-19	5.5197e-18	N/A	DUF2415 domain-containing protein [Source:UniProtKB/TrEMBL;Acc:A0A1D8PRB2]	Protein of unknown function, induced by ketoconazole, Spider, F-12/CO2 and flow model biofilm induced
orf19.6048	1.37187	1.81991e-23	3.32297e-22	N/A	Protein of unknown function, Spider biofilm induced	Protein of unknown function, Spider biofilm induced
orf19.2529.1	1.35968	4.56231e-05	0.000115137	N/A	(orf19.2529.1) Protein of unknown function, Spider biofilm repressed	(orf19.2529.1) Protein of unknown function, Spider biofilm repressed
orf19.6755	1.35719	2.26056e-15	2.04551e-14	DLD2	FAD-binding PCMH-type domain-containing protein [Source:UniProtKB/TrEMBL;Acc:Q5ADT6]	Ortholog(s) have D-lactate dehydrogenase (cytochrome) activity, role in lactate catabolic process and mitochondrial inner membrane, mitochondrion localization
orf19.7317	1.3568	1.12752e-19	1.55097e-18	UGA33	Zn(2)-C6 fungal-type domain-containing protein [Source:UniProtKB/TrEMBL;Acc:A0A1D8PTY5]	Zinc-finger transcription factor, similar to S. cerevisiae Uga3 which regulates gamma-aminobutyrate metabolism gene expression, required for yeast cell adherence to silicone substrate, rat catheter biofilm induced
orf19.4568	1.35446	1.76145e-10	9.197e-10	ZCF25	Zn(2)-C6 fungal-type domain-containing protein [Source:UniProtKB/TrEMBL;Acc:A0A1D8PLI4]	Putative Zn(II)2Cys6 transcription factor
orf19.7500	1.35298	2.42491e-24	4.72279e-23	PXA1	ABC transporter domain-containing protein [Source:UniProtKB/TrEMBL;Acc:A0A1D8PRN3]	Putative peroxisomal, half-size adrenoleukodystrophy protein (ALD or ALDp) subfamily ABC family transporter
orf19.6232	1.33912	4.18287e-32	1.5459e-30	NPR1	Protein kinase domain-containing protein [Source:UniProtKB/TrEMBL;Acc:A0A1D8PDY7]	Predicted serine/threonine protein kinase, involved in regulation of ammonium transport, induced in core stress response, Hap43p-repressed gene
orf19.6993	1.33617	7.86277e-16	7.5372e-15	GAP2	General amino-acid permease GAP2 [Source:UniProtKB/Swiss-Prot;Acc:A0A1D8PK89]	General broad specificity amino acid permease, ketoconazole, flucytosine repressed, Ssy1-dependent histidine induction, regulated by Nrg1, Tup1, colony morphology-related gene regulation by Ssn6, Spider and flow model biofilm induced
orf19.1724	1.33614	0.000207451	0.000475603	N/A	Protein of unknown function, induced by nitric oxide independent of Yhb1p	Protein of unknown function, induced by nitric oxide independent of Yhb1p
orf19.5940	1.33546	3.51949e-66	7.99705e-64	ZCF32	Zn(2)-C6 fungal-type domain-containing protein [Source:UniProtKB/TrEMBL;Acc:Q5ANG4]	Zn(II)2Cys6 transcription factor involved in regulation of biofilm formation, Hap43-repressed
orf19.1857	1.33182	8.95239e-10	4.25759e-09	N/A	N-acetyltransferase domain-containing protein [Source:UniProtKB/TrEMBL;Acc:Q59MT3]	Putative L-azetidine-2-carboxylic acid acetyltransferase, mutants are viable
orf19.1637	1.3302	1.23747e-19	1.6984e-18	N/A	Ortholog of C. dubliniensis CD36 : Cd36_82070, C. parapsilosis CDC317 : CPAR2_202790, C. auris B8441 : B9J08_000205 and Candida tenuis NRRL Y-1498 : CANTEDRAFT_114065	Ortholog of C. dubliniensis CD36 : Cd36_82070, C. parapsilosis CDC317 : CPAR2_202790, C. auris B8441 : B9J08_000205 and Candida tenuis NRRL Y-1498 : CANTEDRAFT_114065
orf19.1623	1.32788	1.88601e-49	1.75314e-47	CAP1	AP-1-like transcription factor CAP1 [Source:UniProtKB/Swiss-Prot;Acc:Q5AJU7]	AP-1 bZIP transcription factor, apoptotic, oxidative stress response/resistance, multidrug resistance, nuclear in oxidative stress, complements S. cerevisiae yap1 mutant, oralpharyngeal candidasis-, human neutrophil, Spider biofilm induced
orf19.376	1.32709	3.87731e-06	1.12204e-05	N/A	Beta-lactamase domain-containing protein [Source:UniProtKB/TrEMBL;Acc:A0A1D8PKX8]	Protein of unknown function, Hap43-repressed, Spider biofilm induced
orf19.3684	1.3253	1.67631e-10	8.76742e-10	N/A	Putative oxidoreductase, Spider biofilm induced	Putative oxidoreductase, Spider biofilm induced
orf19.4145	1.32166	1.0294e-14	8.58067e-14	ZCF20	Zn(2)-C6 fungal-type domain-containing protein [Source:UniProtKB/TrEMBL;Acc:A0A1D8PN93]	Zn(II)2Cys6 transcription factor orthologous to S. cerevisiae Hap1, regulated by Sef1, Sfu1, Hap43-induced, Spider biofilm induced
orf19.449	1.32142	6.38463e-12	3.89361e-11	N/A	Putative phosphatidyl synthase, stationary phase enriched protein, transcript repressed by yeast-hypha switch, Hap43-repressed, rat catheter, Spider and flow model biofilm induced	Putative phosphatidyl synthase, stationary phase enriched protein, transcript repressed by yeast-hypha switch, Hap43-repressed, rat catheter, Spider and flow model biofilm induced
orf19.5640	1.32124	3.72643e-15	3.2613e-14	PEX5	Peroxisomal targeting signal receptor [Source:UniProtKB/Swiss-Prot;Acc:O74711]	Pex5p family protein, required for PTS1-mediated peroxisomal protein import, fatty acid beta-oxidation, similar to S. cerevisiae Pas10p peroxisomal targeting receptor, macrophage/pseudohyphal-repressed, Hap43p-repressed
orf19.1358	1.31941	1.28372e-06	3.96758e-06	GCN4	BZIP domain-containing protein [Source:UniProtKB/TrEMBL;Acc:A0A1D8PIL5]	bZIP transcription factor, amino acid control response, required for Efg1-dependent pseudohyphal induction by amino acid starvation, not by serum, human whole blood and PMN induced, required for biofilm formation, Spider biofilm induced
orf19.2092	1.31267	3.9347e-11	2.18654e-10	N/A	Cystathionine beta-lyase [Source:UniProtKB/TrEMBL;Acc:Q5ACX5]	Putative peroxisomal cystathionine beta-lyase, Gcn4p-regulated
orf19.5932	1.30481	8.62882e-41	5.34725e-39	N/A	Protein of unknown function, Spider biofilm induced	Protein of unknown function, Spider biofilm induced
orf19.5974	1.30323	1.01774e-15	9.60898e-15	ATG9	Autophagy-related protein 9 [Source:UniProtKB/Swiss-Prot;Acc:Q5ANC9]	Protein similar to S. cerevisiae Atg9, required for early step in autophagy, required for cytoplasm to vacuole trafficking of Lap41, Spider biofilm induced
orf19.707	1.30301	3.74025e-23	6.61281e-22	APG7	Ubiquitin-like modifier-activating enzyme ATG7 [Source:UniProtKB/Swiss-Prot;Acc:Q59PZ3]	Ortholog(s) have Atg12 activating enzyme activity, Atg8 activating enzyme activity
orf19.1562	1.30267	5.408e-12	3.3178e-11	N/A	Protein of unknown function, flow model biofilm induced, Spider biofilm induced, repressed by alpha pheromone in SpiderM medium	Protein of unknown function, flow model biofilm induced, Spider biofilm induced, repressed by alpha pheromone in SpiderM medium
orf19.3627	1.30024	3.51272e-31	1.2291e-29	N/A	4HBT domain-containing protein [Source:UniProtKB/TrEMBL;Acc:A0A1D8PI65]	Ortholog of C. dubliniensis CD36 : Cd36_22640, C. parapsilosis CDC317 : CPAR2_406910, C. auris B8441 : B9J08_004017 and Candida tenuis NRRL Y-1498 : CANTEDRAFT_104937
orf19.5337	1.30004	2.95177e-24	5.71266e-23	UBC15	UBC core domain-containing protein [Source:UniProtKB/TrEMBL;Acc:Q5A5R2]	Putative E2 ubiquitin-conjugating enzyme
orf19.1224	1.29888	2.60646e-14	2.09028e-13	FRP3	Putative ammonium permease [Source:UniProtKB/TrEMBL;Acc:A0A1D8PHP8]	Putative ammonium transporter, upregulated in the presence of human neutrophils, fluconazole-downregulated, repressed by nitric oxide, Spider biofilm induced, rat catheter biofilm repressed
orf19.6113	1.29746	2.2297e-08	8.83101e-08	N/A	Protein of unknown function, transcript detected on high-resolution tiling arrays	Protein of unknown function, transcript detected on high-resolution tiling arrays
orf19.1985	1.29649	4.55275e-22	7.5286e-21	N/A	Protein kinase domain-containing protein [Source:UniProtKB/TrEMBL;Acc:A0A1D8PTJ6]	Has aminoglycoside phosphotransferase and protein kinase domains, rat catheter and flow model biofilm induced
orf19.1344	1.29554	0.00037715	0.000826362	N/A	Protein of unknown function, fluconazole-induced, Spider biofilm induced	Protein of unknown function, fluconazole-induced, Spider biofilm induced
orf19.797	1.29501	0.000102528	0.000245418	BAT21	Branched-chain-amino-acid aminotransferase [Source:UniProtKB/TrEMBL;Acc:A0A1D8PH42]	Putative branched chain amino acid aminotransferase, regulated by Gcn4, Gcn2, induced in response to amino acid starvation (3-aminotriazole treatment), early-stage flow model biofilm formation
orf19.5617	1.29349	1.42469e-15	1.31832e-14	N/A	PHD domain-containing protein [Source:UniProtKB/TrEMBL;Acc:A0A1D8PQ51]	Ortholog(s) have methylated histone binding, transcription factor binding activity
orf19.6447	1.29173	3.80758e-23	6.71249e-22	ARF1	ADP-ribosylation factor [Source:UniProtKB/Swiss-Prot;Acc:P22274]	Golgi-localized ADP-ribosylation factor involved in regulation of the ER-mitochondria encounter structure (ERMES), one of several C. albicans ADP-ribosylation factors, N-myristoylprotein, substrate of Nmt1, Spider biofilm induced
orf19.6254	1.28662	3.10951e-38	1.68822e-36	ANT1	Ant1p [Source:UniProtKB/TrEMBL;Acc:Q5AAQ7]	Peroxisomal adenine nucleotide transporter, role in beta-oxidation of medium-chain fatty acid and peroxisome proliferation, rat catheter biofilm induced
orf19.2839	1.2854	6.52405e-16	6.32308e-15	CIRT4B	HTH CENPB-type domain-containing protein [Source:UniProtKB/TrEMBL;Acc:A0A1D8PSB5]	Cirt family transposase, transcript repressed in an azole-resistant strain that overexpresses CDR1 and CDR2, Hap43-repressed, flow model biofilm induced
orf19.346	1.28263	2.23687e-27	5.60131e-26	ALT1	Aminotran_1_2 domain-containing protein [Source:UniProtKB/TrEMBL;Acc:A0A1D8PJP4]	Putative alanine transaminase, mutation confers hypersensitivity to 5-fluorocytosine (5-FC), rat catheter and flow model biofilm induced
orf19.3308	1.28058	2.63016e-28	7.30138e-27	STB5	Zn(2)-C6 fungal-type domain-containing protein [Source:UniProtKB/TrEMBL;Acc:Q5A926]	Putative transcription factor with zinc cluster DNA-binding motif, hyperactive mutation causes YOR1 overexpression and resistance to beauvericin, Hap43p-repressed gene
orf19.7096	1.27887	4.53512e-40	2.72774e-38	N/A	FAS1 domain-containing protein [Source:UniProtKB/TrEMBL;Acc:A0A1D8PQJ3]	Ortholog of S. cerevisiae : YLR001C, C. dubliniensis CD36 : Cd36_70470, C. parapsilosis CDC317 : CPAR2_300640, C. auris B8441 : B9J08_002252 and Candida tenuis NRRL Y-1498 : CANTEDRAFT_124433
orf19.3261	1.27671	1.17793e-12	7.77056e-12	ATO9	Ato9p [Source:UniProtKB/TrEMBL;Acc:Q5A867]	Putative fungal-specific transmembrane protein
orf19.6578	1.27574	5.14452e-18	6.11659e-17	N/A	MFS domain-containing protein [Source:UniProtKB/TrEMBL;Acc:Q5AGW0]	Predicted membrane transporter, vesicular neurotransmitter (VNT) family, major facilitator superfamily (MFS), repressed in core caspofungin response, induced in oralpharyngeal candidasis, Spider biofilm induced
orf19.5323	1.27008	2.27808e-13	1.66778e-12	MDH1-3	Malate dehydrogenase [Source:UniProtKB/TrEMBL;Acc:Q5A5S6]	Predicted malate dehydrogenase, farnesol regulated, protein present in exponential and stationary growth phase yeast, Hap43p-repressed gene
orf19.2645	1.27004	0.00266969	0.005052	N/A	Ortholog of Candida albicans WO-1 : CAWG_04710	Ortholog of Candida albicans WO-1 : CAWG_04710
orf19.1225	1.26796	2.37116e-26	5.66035e-25	PEX22	Pex22p [Source:UniProtKB/TrEMBL;Acc:Q59KM6]	Putative peroxin
orf19.3029	1.26723	8.40849e-11	4.51717e-10	EHD3	3-hydroxyisobutyryl-CoA hydrolase, mitochondrial [Source:UniProtKB/TrEMBL;Acc:Q5AI24]	Predicted 3-hydroxyisobutyryl-CoA hydrolase, mitochondrially localized, Spider biofilm induced
orf19.2010	1.26669	2.14649e-06	6.41752e-06	N/A	Ortholog of C. dubliniensis CD36 : Cd36_16030, C. parapsilosis CDC317 : CPAR2_213800, Debaryomyces hansenii CBS767 : DEHA2A01320g and Pichia stipitis Pignal : PICST_29434	Ortholog of C. dubliniensis CD36 : Cd36_16030, C. parapsilosis CDC317 : CPAR2_213800, Debaryomyces hansenii CBS767 : DEHA2A01320g and Pichia stipitis Pignal : PICST_29434
orf19.272	1.26382	1.02072e-14	8.51985e-14	FAA21	AMP-binding domain-containing protein [Source:UniProtKB/TrEMBL;Acc:A0A1D8PJI7]	Predicted acyl CoA synthetase, upregulated upon phagocytosis, transcript regulated by Nrg1 and Mig1
orf19.2701	1.25771	6.61282e-11	3.59979e-10	N/A	Protein of unknown function, Ras1 and Cyr1 repressed, rat catheter and Spider biofilm induced	Protein of unknown function, Ras1 and Cyr1 repressed, rat catheter and Spider biofilm induced
orf19.393	1.25649	5.79668e-18	6.83897e-17	APS3	Clathrin-associated protein AP-3 complex component APS3 [Source:UniProtKB/Swiss-Prot;Acc:Q59QC5]	Component of the adaptor complex AP-3, which is involved in vacuolar protein sorting
orf19.3851	1.25323	1.58487e-17	1.77755e-16	N/A	Protein of unknown function, induced by alpha pheromone in SpiderM medium	Protein of unknown function, induced by alpha pheromone in SpiderM medium
orf19.3846	1.25297	3.06761e-07	1.05256e-06	LYS4	Homoaconitase, mitochondrial [Source:UniProtKB/Swiss-Prot;Acc:Q5A644]	Homoaconitase, regulated by Gcn4, Gcn2, induced in response to amino acid starvation (3-AT), induced by human whole blood or PMNs, Hap43-repressed, flow model and Spider biofilm repressed
orf19.3302	1.25038	2.41092e-36	1.15555e-34	N/A	CBM21 domain-containing protein [Source:UniProtKB/TrEMBL;Acc:Q5A932]	Putative type-1 protein phosphatase targeting subunit, transcript repressed by yeast-hyphal switch, transcript induced by Mnl1p under weak acid stress, flow model biofilm induced
orf19.5255	1.24536	1.1978e-55	1.53094e-53	PXA2	ABC transporter domain-containing protein [Source:UniProtKB/TrEMBL;Acc:A0A1D8PFB0]	Putative peroxisomal, half-size adrenoleukodystrophy protein (ALD or ALDp) subfamily ABC transporter, Gcn4p-regulated
orf19.430	1.24404	6.18045e-26	1.41482e-24	YPT53	Rab family GTPase [Source:UniProtKB/TrEMBL;Acc:Q5A2B1]	Rab-family GTPase involved in vacuolar trafficking, colocolizes with Vps1p and Ypt52p in late endosome, Hap43-repressed gene
orf19.7227	1.24244	5.36757e-12	3.2963e-11	YPI1	Type 1 phosphatases regulator YPI1 [Source:UniProtKB/Swiss-Prot;Acc:Q59ZW4]	Protein phosphatase inhibitor, Hap43-repressed, homozygous Tn insertion decreases colony wrinkling but does not block hyphal growth in liquid media, mutation confers hypersensitivity to toxic ergosterol analog, Spider biofilm induced
orf19.6307	1.23965	8.25207e-11	4.44092e-10	N/A	F-box domain-containing protein [Source:UniProtKB/TrEMBL;Acc:A0A1D8PSX4]	Ortholog of C. dubliniensis CD36 : Cd36_30250, C. auris B8441 : B9J08_001969, Candida tenuis NRRL Y-1498 : CANTEDRAFT_98619 and Debaryomyces hansenii CBS767 : DEHA2G22594g
orf19.4540	1.23431	2.57559e-20	3.70446e-19	UBC8	UBC core domain-containing protein [Source:UniProtKB/TrEMBL;Acc:Q59T91]	Predicted ubiquitin-conjugating enzyme that negatively regulates gluconeogenesis by mediating the glucose-induced ubiquitination of fructose-1,6-bisphosphatase, induced by alpha pheromone in SpiderM medium
orf19.5861.1	1.23285	2.18093e-15	1.97637e-14	N/A	(orf19.5861.1) Protein of unknown function, Spider biofilm induced	(orf19.5861.1) Protein of unknown function, Spider biofilm induced
orf19.4887	1.23015	1.41533e-30	4.79726e-29	ECM21	Arrestin_C domain-containing protein [Source:UniProtKB/TrEMBL;Acc:A0A1D8PET4]	Predicted regulator of endcytosis of plasma membrane proteins, fluconazole induced, alkaline induced by Rim101, repressed by caspofungin and in azole-resistant strain overexpressing MDR1, flow model, rat catheter and Spider biofilm induced
orf19.3084	1.22762	8.84559e-14	6.74972e-13	N/A	SAS4 domain-containing protein [Source:UniProtKB/TrEMBL;Acc:A0A1D8PMS3]	Ortholog(s) have acetyltransferase activity, histone acetyltransferase activity, role in chromatin silencing at telomere and SAS acetyltransferase complex localization
orf19.3879	1.22734	1.88648e-14	1.54314e-13	N/A	Predicted protein of unknown funtion, overlaps orf19.3879.1, which is a region annotated as blocked reading frame	Predicted protein of unknown funtion, overlaps orf19.3879.1, which is a region annotated as blocked reading frame
orf19.532	1.22551	9.99526e-05	0.000239816	RBR2	Repressed By RIM101 protein 2 [Source:UniProtKB/Swiss-Prot;Acc:Q5A6M2]	Cell wall protein, expression repressed by Rim101, transcript regulated upon white-opaque switching, repressed by alpha pheromone in SpiderM medium, macrophage-induced gene
orf19.1375	1.22425	2.18618e-06	6.52981e-06	LEU42	Pyruvate carboxyltransferase domain-containing protein [Source:UniProtKB/TrEMBL;Acc:A0A1D8PIF8]	Putative alpha-isopropylmalate synthase, fungal-specific, induced by human blood or polymorphonuclear cells, regulated by Gcn2 and Gcn4, stationary phase enriched protein, Spider biofilm induced
orf19.7112	1.22358	3.78569e-08	1.45795e-07	FRP2	FAD-binding FR-type domain-containing protein [Source:UniProtKB/TrEMBL;Acc:A0A1D8PQI6]	Putative ferric reductase, alkaline induced by Rim101, fluconazole-downregulated, upregulated in the presence of human neutrophils, possibly adherence-induced, regulated by Sef1, Sfu1, and Hap43
orf19.366	1.22283	4.28456e-20	6.04271e-19	N/A	DNA damage checkpoint control protein RAD17 [Source:UniProtKB/TrEMBL;Acc:A0A1D8PKX2]	Ortholog(s) have double-stranded DNA binding activity, role in DNA damage checkpoint, double-strand break repair, reciprocal meiotic recombination and checkpoint clamp complex, nucleus localization
orf19.6793	1.22198	1.33329e-26	3.25887e-25	N/A	Protein of unknown function, Sef1, Sfu1, and Hap43 regulated, rat catheter and Spider biofilm induced	Protein of unknown function, Sef1, Sfu1, and Hap43 regulated, rat catheter and Spider biofilm induced
orf19.6336	1.2209	0.0162568	0.0264481	PGA25	Probable GPI-anchored adhesin-like protein PGA25 [Source:UniProtKB/Swiss-Prot;Acc:Q59L86]	Putative GPI-anchored adhesin-like protein, fluconazole-downregulated, induced in oralpharyngeal candidasis, Spider biofilm induced
orf19.3264	1.22005	1.09189e-08	4.46287e-08	CCE1	Ydc2-catalyt domain-containing protein [Source:UniProtKB/TrEMBL;Acc:Q5A864]	Putative Holliday junction resolving enzyme, similar to S. cerevisiae Cce1p
orf19.3605	1.21971	3.35703e-19	4.43866e-18	PEX17	Pex17p [Source:UniProtKB/TrEMBL;Acc:A0A1D8PI79]	Putative peroxin
orf19.1652	1.21903	1.11076e-06	3.48747e-06	POX1-3	Acyl-coenzyme A oxidase [Source:UniProtKB/TrEMBL;Acc:Q5AJD9]	Predicted acyl-CoA oxidase, farnesol regulated, stationary phase enriched protein, Spider biofilm induced
orf19.1832	1.21719	2.30795e-32	8.6337e-31	FCY23	Fcy23p [Source:UniProtKB/TrEMBL;Acc:Q59LX0]	Putative transporter, Gcn4p-regulated, more similar to S. cerevisiae Tpn1p, which is a vitamin B6 transporter, than to purine-cytosine permeases
orf19.918	1.21434	3.66325e-19	4.81242e-18	CDR11	Cdr11p [Source:UniProtKB/TrEMBL;Acc:A0A1D8PK15]	Putative transporter of PDR subfamily of ABC family, Gcn4-regulated, induced by Rim101 at pH 8, Spider biofilm induced
orf19.5719	1.21306	2.97643e-23	5.30825e-22	N/A	Predicted ORF from Assembly 19, removed from Assembly 20, subsequently reinstated in Assembly 21 and merged with orf19.1020 based on comparative genome analysis	Predicted ORF from Assembly 19, removed from Assembly 20, subsequently reinstated in Assembly 21 and merged with orf19.1020 based on comparative genome analysis
orf19.2809	1.21008	3.40175e-08	1.32087e-07	CTN3	Carn_acyltransf domain-containing protein [Source:UniProtKB/TrEMBL;Acc:Q59MQ8]	Peroxisomal carnitine acetyl transferase, no obvious metabolic, hyphal, virulence defects in Ura+ strain, induced by macrophage engulfment, hyphal growth, starvation, nonfermentable carbon sources, rat catheter, Spider biofilm induced
orf19.1409.2	1.21002	2.37405e-07	8.26136e-07	N/A	(orf19.1409.2) Protein of unknown function, Spider biofilm induced	(orf19.1409.2) Protein of unknown function, Spider biofilm induced
orf19.7156	1.20908	1.01917e-08	4.18794e-08	FAA2-3	AMP-binding domain-containing protein [Source:UniProtKB/TrEMBL;Acc:A0A1D8PRJ9]	Predicted acyl CoA synthetase
orf19.814	1.20887	9.46127e-18	1.08902e-16	SSY1	AA_permease domain-containing protein [Source:UniProtKB/TrEMBL;Acc:A0A1D8PH27]	Amino acid sensor, required for wild-type hyphal growth on solid serum or Lees media, not under all conditions, 12 predicted membrane spanning regions, Hap43-repressed, Spider biofilm induced
orf19.5248	1.20747	2.07979e-09	9.39582e-09	MSO1	Mso1_Sec1_bdg domain-containing protein [Source:UniProtKB/TrEMBL;Acc:Q5A3M2]	Putative secretory protein involved in S. cerevisiae sporulation, repressed during pseudohyphal growth in the presence of lysed macrophages, Hap43-repressed, Spider biofilm induced
orf19.2743	1.20693	4.54886e-12	2.82177e-11	N/A	[Histone H3]-trimethyl-L-lysine(9) demethylase [Source:UniProtKB/TrEMBL;Acc:A0A1D8PLL0]	Ortholog(s) have DNA-binding transcription repressor activity, RNA polymerase II-specific, histone demethylase activity (H3-K36 specific), histone demethylase activity (H3-K9 specific), sequence-specific DNA binding activity
orf19.6811	1.20472	4.0315e-28	1.10416e-26	ISA2	Fe-S_biosyn domain-containing protein [Source:UniProtKB/TrEMBL;Acc:Q5ADN0]	Protein required for maturation of mitochondrial [4Fe-4S] proteins, role in biotin biosynthetic process, rat catheter and Spider biofilm induced
orf19.1364	1.19894	5.03595e-19	6.53183e-18	N/A	Ortholog of S. pombe Stm1 G-protein coupled receptor, PQ-loop domains, constitutive expression independent of MTL or white-opaque status, Hap43-repressed	Ortholog of S. pombe Stm1 G-protein coupled receptor, PQ-loop domains, constitutive expression independent of MTL or white-opaque status, Hap43-repressed
orf19.6114	1.1989	5.22945e-05	0.000131057	N/A	Protein of unknown function, transcript detected on high-resolution tiling arrays	Protein of unknown function, transcript detected on high-resolution tiling arrays
orf19.5370	1.1978	3.64548e-13	2.57365e-12	N/A	Ortholog(s) have fungal-type vacuole membrane localization	Ortholog(s) have fungal-type vacuole membrane localization
orf19.5639	1.19696	0.000264345	0.000594267	HIS4	Histidine biosynthesis trifunctional protein [Source:UniProtKB/TrEMBL;Acc:A0A1D8PKY7]	Multifunctional enzyme that catalyzes three steps of histidine biosynthesis, with phosphoribosyl-AMP cyclohydrolase, phosphoribosyl-ATP diphosphatase, and histidinol dehydrogenase activities, required for wild-type adhesion to human calls
orf19.6222.1	1.19456	0.028932	0.0447775	N/A	(orf19.6222.1) Ortholog of C. parapsilosis CDC317 : CPAR2_208910, Candida tenuis NRRL Y-1498 : CANTEDRAFT_114047, Debaryomyces hansenii CBS767 : DEHA2D14388g and Pichia stipitis Pignal : PICST_37629	(orf19.6222.1) Ortholog of C. parapsilosis CDC317 : CPAR2_208910, Candida tenuis NRRL Y-1498 : CANTEDRAFT_114047, Debaryomyces hansenii CBS767 : DEHA2D14388g and Pichia stipitis Pignal : PICST_37629
orf19.5253	1.19349	2.93671e-25	6.21265e-24	N/A	Protein kinase domain-containing protein [Source:UniProtKB/TrEMBL;Acc:Q5A3L7]	Has domain(s) with predicted ATP binding, protein kinase activity, protein tyrosine kinase activity and role in protein phosphorylation
orf19.5505	1.19157	4.1326e-05	0.00010481	HIS7	Imidazole glycerol phosphate synthase hisHF [Source:UniProtKB/TrEMBL;Acc:A0A1D8PRE9]	Putative imidazole glycerol phosphate synthase, histidine biosynthesis, no human/murine homolog, transcription induced by histidine starvation, regulated by Gcn2p and Gcn4p, higher protein level in stationary phase
orf19.1596	1.18951	4.86699e-13	3.38154e-12	FGR28	Fgr28p [Source:UniProtKB/TrEMBL;Acc:A0A1D8PLX8]	Protein lacking an ortholog in S. cerevisiae, transposon mutation affects filamentous growth, possibly an essential gene, disruptants not obtained by UAU1 method
orf19.7195	1.18912	3.56644e-25	7.46761e-24	RAD6	Ubiquitin-conjugating enzyme E2 2 [Source:UniProtKB/Swiss-Prot;Acc:O74201]	Functional ortholog of S. cerevisiae Rad6, negative regulator of hyphal growth, required for wild-type UV resistance, acts in pathway with Efg1, , transcript is UV-induced, slightly repressed during hyphal growth, gene has two introns
orf19.473	1.18834	1.47159e-07	5.29203e-07	TPO4	MFS domain-containing protein [Source:UniProtKB/TrEMBL;Acc:A0A1D8PSL9]	Putative sperimidine transporter, fungal-specific (no human or murine homolog), Spider biofilm induced, promoter bound by Tec1 and Ndt80, Bcr1-repressed in RPMI a/a biofilms
orf19.6635	1.18596	1.38462e-26	3.3709e-25	N/A	Ortholog of C. dubliniensis CD36 : Cd36_31170, C. parapsilosis CDC317 : CPAR2_205340, C. auris B8441 : B9J08_001700 and Candida tenuis NRRL Y-1498 : CANTEDRAFT_133521	Ortholog of C. dubliniensis CD36 : Cd36_31170, C. parapsilosis CDC317 : CPAR2_205340, C. auris B8441 : B9J08_001700 and Candida tenuis NRRL Y-1498 : CANTEDRAFT_133521
orf19.3988	1.18424	0.000616318	0.00130789	N/A	Putative adhesin-like protein, induced by Mnl1 under weak acid stress, rat catheter and Spider biofilm induced	Putative adhesin-like protein, induced by Mnl1 under weak acid stress, rat catheter and Spider biofilm induced
orf19.5479	1.18042	0.00672516	0.0118526	FGR12	Fgr12p [Source:UniProtKB/TrEMBL;Acc:Q59P58]	Protein lacking an ortholog in S. cerevisiae, transposon mutation affects filamentous growth, flow model biofilm induced
orf19.4791	1.18026	2.03987e-19	2.73245e-18	N/A	Protein of unknown function, Spider biofilm induced	Protein of unknown function, Spider biofilm induced
orf19.1077	1.17967	2.74266e-19	3.63417e-18	ATM1	Iron-sulfur clusters transporter ATM1, mitochondrial [Source:UniProtKB/Swiss-Prot;Acc:Q59R09]	Member of MDR subfamily of ABC family, ortholog of S. cerevisiae ABC transporter, Atm1, induced in low iron, induced by nitric oxide independent of Yhb1
orf19.3435	1.17357	3.53239e-13	2.50245e-12	N/A	Ortholog of Candida albicans WO-1 : CAWG_05215	Ortholog of Candida albicans WO-1 : CAWG_05215
orf19.3537	1.1726	5.45893e-17	5.84477e-16	N/A	Sulfiredoxin [Source:UniProtKB/TrEMBL;Acc:Q59ZI2]	Putative sulfiredoxin, regulated by Tsa1, Tsa1B in minimal media at 37 degrees C, flow model biofilm induced, Spider biofilm induced
orf19.3310	1.17206	1.15544e-25	2.53165e-24	N/A	Protein of unknown function, Hap43-repressed, rat catheter and Spider biofilm induced	Protein of unknown function, Hap43-repressed, rat catheter and Spider biofilm induced
orf19.4673	1.171	3.0574e-08	1.19169e-07	BMT9	Beta-mannosyltransferase 9 [Source:UniProtKB/Swiss-Prot;Acc:Q5AMH3]	Beta-mannosyltransferase, 9-gene family that includes characterized genes BMT1, BMT2, BMT3, and BMT4 with roles in beta-1,2-mannosylation of cell wall phosphopeptidomannan, regulated by Sef1, Sfu1, Hap43, rat catheter biofilm repressed
orf19.1548	1.16192	4.55024e-15	3.92626e-14	N/A	C2H2-type domain-containing protein [Source:UniProtKB/TrEMBL;Acc:A0A1D8PGM6]	Ortholog(s) have role in mRNA splicing, via spliceosome and U4/U6 x U5 tri-snRNP complex localization
orf19.2229	1.16152	9.2915e-23	1.59673e-21	N/A	RING-type domain-containing protein [Source:UniProtKB/TrEMBL;Acc:Q59Z69]	Ortholog(s) have ubiquitin-protein transferase activity, role in protein ubiquitination, response to ethanol, septin ring assembly and cytoplasm, nucleus localization
orf19.2097	1.16038	2.22194e-22	3.72448e-21	RAD5	DNA repair protein RAD5 [Source:UniProtKB/Swiss-Prot;Acc:Q5ACX1]	Predicted DNA-dependent ATPase/helicase, Spider biofilm induced
orf19.5876	1.15844	2.15852e-22	3.63806e-21	N/A	Protein of unknown function, Cyr1-repressed, induced by alpha pheromone in SpiderM medium, rat catheter and Spider biofilm induced	Protein of unknown function, Cyr1-repressed, induced by alpha pheromone in SpiderM medium, rat catheter and Spider biofilm induced
orf19.741	1.15726	0.00310739	0.00581925	N/A	Dubious open reading frame	Dubious open reading frame
orf19.6949	1.15611	3.70382e-11	2.06385e-10	N/A	Ortholog of Candida albicans WO-1 : CAWG_02687	Ortholog of Candida albicans WO-1 : CAWG_02687
orf19.1424	1.15593	3.47094e-23	6.1544e-22	N/A	Predicted membrane transporter, member of the oxalate:formate antiporter (OFA) family, major facilitator superfamily (MFS)	Predicted membrane transporter, member of the oxalate:formate antiporter (OFA) family, major facilitator superfamily (MFS)
orf19.4539	1.15481	1.05787e-10	5.63862e-10	N/A	Protein with a Rho GDP-dissociation inhibitor domain, Hap43-repressed gene, Spider biofilm induced	Protein with a Rho GDP-dissociation inhibitor domain, Hap43-repressed gene, Spider biofilm induced
orf19.5468	1.15355	8.52767e-07	2.72344e-06	N/A	Predicted ORF from Assembly 19, removed from Assembly 20, restored based on transcription data, almost identical to orf19.6113, orf19.4055, orf19.5370	Predicted ORF from Assembly 19, removed from Assembly 20, restored based on transcription data, almost identical to orf19.6113, orf19.4055, orf19.5370
orf19.6551.1	1.15286	3.79016e-08	1.45876e-07	STE18	Guanine nucleotide-binding protein subunit gamma [Source:UniProtKB/TrEMBL;Acc:A0A1D8PQX7]	(orf19.6551.1) Protein similar to S. cerevisiae Ste18p, expressed in opaque or white MTLa/MTLa or MTLalpha/MTLalpha, but not MTLa/MTLalpha cells, MTLa1p, MTLalpha2p bind promoter region
orf19.6715	1.15175	0.0211361	0.0336456	N/A	Ortholog of Candida albicans WO-1 : CAWG_03078	Ortholog of Candida albicans WO-1 : CAWG_03078
orf19.6972	1.15097	8.24091e-09	3.43011e-08	SMI1B	SMI1_KNR4 domain-containing protein [Source:UniProtKB/TrEMBL;Acc:A0A1D8PK79]	Putative cell wall assembly regulatory protein, Rim101-repressed, possibly an essential gene, disruptants not obtained by UAU1 method
orf19.4378	1.14829	6.39787e-22	1.03838e-20	PPH3	Serine/threonine-protein phosphatase [Source:UniProtKB/TrEMBL;Acc:A0A1D8PSJ8]	Putative catalytic subunit of protein phosphatase complex, functions with regulatory subunit Psy2p in dephosphorylation of Rad53p in response to DNA damage, dephosphorylates Rfa2p in G1 phase, ortholog of S. cerevisiae Pph3p
orf19.3573	1.1472	2.77923e-25	5.89984e-24	PEX6	AAA family ATPase peroxin 6 [Source:UniProtKB/TrEMBL;Acc:Q59ZE6]	Ortholog(s) have ATPase activity, role in fatty acid metabolic process, protein import into peroxisome matrix, receptor recycling, protein targeting to peroxisome, protein unfolding and cytosol, peroxisome localization
orf19.951	1.14577	1.4261e-09	6.58821e-09	N/A	Protein of unknown function, transcript repressed upon yeast-hyphal switch, fluconazole-induced, Hap43-repressed, flow model biofilm induced	Protein of unknown function, transcript repressed upon yeast-hyphal switch, fluconazole-induced, Hap43-repressed, flow model biofilm induced
orf19.1105.3	1.14518	0.00846498	0.0145429	N/A	(orf19.1105.3) Protein of unknown function	(orf19.1105.3) Protein of unknown function
orf19.4550	1.14311	1.07262e-08	4.39288e-08	N/A	Predicted MFS membrane transporter, member of the drug:proton antiporter (12 spanner) (DHA1) family, flow model biofilm induced	Predicted MFS membrane transporter, member of the drug:proton antiporter (12 spanner) (DHA1) family, flow model biofilm induced
orf19.4936.1	1.14188	1.69673e-15	1.54672e-14	N/A	(orf19.4936.1) Putative adhesin-like protein, Spider biofilm induced	(orf19.4936.1) Putative adhesin-like protein, Spider biofilm induced
orf19.5089	1.14082	5.54124e-17	5.92257e-16	TERT	Telomerase reverse transcriptase [Source:UniProtKB/TrEMBL;Acc:A0A1D8PEA0]	Telomerase reverse transcriptase, catalytic protein subunit of telomere synthesis, essential for telomerase activity, has telomerase-specific motif T and other conserved reverse transcriptase motifs
orf19.5542	1.13925	0.000155524	0.000363205	SAP6	Candidapepsin-6 [Source:UniProtKB/Swiss-Prot;Acc:Q5AC08]	Biofilm-specific aspartyl protease, expressed during hyphal growth, oral carriage, infection, virulence role affecte by URA3, N-glycosylated, rat catheter biofilm induced
orf19.4174	1.13628	2.45246e-23	4.41144e-22	N/A	Nucleoside transmembrane transporter [Source:UniProtKB/TrEMBL;Acc:A0A1D8PL42]	Ortholog(s) have nicotinamide riboside transmembrane transporter activity, nucleobase transmembrane transporter activity, nucleoside transmembrane transporter activity
orf19.4031	1.13553	8.15386e-25	1.67304e-23	N/A	Hydrolase [Source:UniProtKB/TrEMBL;Acc:Q5AJY9]	Ortholog(s) have steryl-beta-glucosidase activity, role in ergosteryl 3-beta-D-glucoside catabolic process and cytosol localization
orf19.3749	1.13453	8.50013e-06	2.35858e-05	OPT3	Opt3p [Source:UniProtKB/TrEMBL;Acc:A0A1D8PS61]	Oligopeptide transporter, transcript induced by macrophage phagocytosis, BSA or peptides, fluconazole-induced, induced by Rim101 at pH 8, virulence-group-correlated expression, Hap43-repressed, Spider biofilm induced
orf19.7495	1.13353	1.21105e-05	3.27159e-05	N/A	Oxidored_FMN domain-containing protein [Source:UniProtKB/TrEMBL;Acc:A0A1D8PRP2]	Protein with NADPH oxidoreductase containing flavin mononucleotide (FMN) domain, induced by nitric oxide
orf19.6690	1.13185	1.03401e-11	6.14696e-11	N/A	Protein of unknown function, Hap43-repressed gene	Protein of unknown function, Hap43-repressed gene
orf19.1277	1.13116	7.00624e-14	5.39991e-13	N/A	Protein of unknown function, Rgt1, Hap43-repressed, flow model biofilm induced, Spider biofilm induced	Protein of unknown function, Rgt1, Hap43-repressed, flow model biofilm induced, Spider biofilm induced
orf19.5952	1.12886	1.06678e-11	6.32338e-11	N/A	F-box domain-containing protein [Source:UniProtKB/TrEMBL;Acc:Q5ANF1]	Protein of unknown function, induced by nitric oxide independent of Yhb1, Sef1, Sfu1, and Hap43-induced, rat catheter and Spider biofilm induced
orf19.6849	1.1277	5.49956e-20	7.68561e-19	ELC1	Elongin-C [Source:UniProtKB/TrEMBL;Acc:Q59RB3]	Putative elongin C, transcript regulated by Nrg1 and Mig1, regulated by Gcn2 and Gcn4
orf19.1288	1.12714	1.04941e-08	4.30355e-08	FOX2	MaoC-like domain-containing protein [Source:UniProtKB/TrEMBL;Acc:A0A1D8PJ13]	3-hydroxyacyl-CoA epimerase, fatty acid beta-oxidation, induced by phagocytosis, regulated by Mig1, by white-opaque switch, by DNA methylation, transcriptional activation by oleate requires Ctf1, rat catheter and Spider biofilm induced
orf19.2618	1.12471	7.51228e-13	5.08696e-12	MET2	AB hydrolase-1 domain-containing protein [Source:UniProtKB/TrEMBL;Acc:Q5A948]	Homoserine acetyltransferase, Hap43p-, Gcn4p-regulated, macrophage/pseudohyphal-repressed, not highly biofilm induced, in contrast to many sulfur amino acid metabolic genes, no human or murine homolog, virulence-group-correlated expression
orf19.2883	1.12423	7.22568e-30	2.34548e-28	CSO99	Cso99p [Source:UniProtKB/TrEMBL;Acc:A0A1D8PML8]	Protein of unknown function, Hap43-repressed gene, protein not conserved in S. cerevisiae
orf19.4914	1.12267	4.88984e-11	2.70506e-10	MHF1	Inner kinetochore subunit MHF1 [Source:UniProtKB/Swiss-Prot;Acc:Q5AL63]	Ortholog(s) have role in cellular response to DNA damage stimulus and FANCM-MHF complex localization
orf19.2367	1.12087	1.13115e-13	8.55689e-13	N/A	Yae1_N domain-containing protein [Source:UniProtKB/TrEMBL;Acc:A0A1D8PTD6]	Putative protein of unknown function, Hap43-induced, repressed by Rim101, Spider biofilm induced
orf19.4595	1.11758	2.2079e-22	3.71108e-21	N/A	Ortholog of C. dubliniensis CD36 : Cd36_41860, C. parapsilosis CDC317 : CPAR2_400440, C. auris B8441 : B9J08_002205 and Candida tenuis NRRL Y-1498 : CANTEDRAFT_103033	Ortholog of C. dubliniensis CD36 : Cd36_41860, C. parapsilosis CDC317 : CPAR2_400440, C. auris B8441 : B9J08_002205 and Candida tenuis NRRL Y-1498 : CANTEDRAFT_103033
orf19.7539	1.11734	3.21742e-05	8.28319e-05	INO2	Ino2p [Source:UniProtKB/TrEMBL;Acc:A0A1D8PRK8]	Transcriptional activator that forms a heterodimer with Ino4p, likely regulates genes involved in phosphatidylcholine and phosphatidylinositol biosynthesis, fatty acid beta-oxidation, and peroxisome biogenesis
orf19.1228	1.11448	1.17647e-28	3.32611e-27	HAP2	Hap2p [Source:UniProtKB/TrEMBL;Acc:A0A1D8PE35]	CCAAT-binding transcription factor, regulates low-iron induction of FRP1, in these conditions CBF comprises Hap43 and probably Hap2 and Hap3, possibly essential, disruptants not obtained by UAU1 method, Cap1-dependent induction in low iron
orf19.5925	1.11182	8.17029e-18	9.47537e-17	N/A	Ortholog of S. cerevisiae : AIM6, C. glabrata CBS138 : CAGL0C05533g, C. dubliniensis CD36 : Cd36_84610, C. parapsilosis CDC317 : CPAR2_404550 and C. auris B8441 : B9J08_003753	Ortholog of S. cerevisiae : AIM6, C. glabrata CBS138 : CAGL0C05533g, C. dubliniensis CD36 : Cd36_84610, C. parapsilosis CDC317 : CPAR2_404550 and C. auris B8441 : B9J08_003753
orf19.692	1.11023	4.58559e-15	3.9512e-14	N/A	Protein of unknown function, Hap43-repressed gene, rat catheter and Spider biofilm induced	Protein of unknown function, Hap43-repressed gene, rat catheter and Spider biofilm induced
orf19.136	1.10729	4.80472e-28	1.29854e-26	QDR3	MFS antiporter QDR3 [Source:UniProtKB/Swiss-Prot;Acc:Q59XM0]	Predicted membrane transporter, member of the drug:proton antiporter (12 spanner) (DHA1) family, major facilitator superfamily (MFS), Hap43p-repressed gene
orf19.347	1.10652	9.45607e-16	8.99426e-15	RSN1	Rsn1p [Source:UniProtKB/TrEMBL;Acc:Q5AEC1]	Protein of unknown function, flow model biofilm induced, Spider biofilm induced, induced during the mating process, Hap43-repressed
orf19.2282	1.10298	1.9665e-13	1.44658e-12	N/A	INTRADIOL_DIOXYGENAS domain-containing protein [Source:UniProtKB/TrEMBL;Acc:Q59Z18]	Has domain(s) with predicted catalytic activity, catechol 1,2-dioxygenase activity, ferric iron binding, iron ion binding and oxidoreductase activity, more
orf19.882	1.1024	2.57161e-17	2.85295e-16	HSP78	Heat shock protein 78, mitochondrial [Source:UniProtKB/Swiss-Prot;Acc:Q96UX5]	Heat-shock protein, regulated by macrophage response, Nrg1, Mig1, Gcn2, Gcn4, Mnl1p, heavy metal (cadmium) stress-induced, stationary phase enriched protein, rat catheter and Spider biofilm induced
orf19.5962	1.10009	2.92047e-27	7.28337e-26	HGT4	MFS domain-containing protein [Source:UniProtKB/TrEMBL;Acc:Q5ANE1]	Glucose and galactose sensor, fermentation, filamentation, virulence roles, 20-member glucose transporter family, extended C terminus, high-glucose repressed, macrophage induced, flow model biofilm repressed, Spider biofilm induced
orf19.3004	1.09844	7.43211e-23	1.29167e-21	N/A	FAS1 domain-containing protein CaO19.3004 [Source:UniProtKB/Swiss-Prot;Acc:Q5AI48]	Ortholog of S. cerevisiae : YDR262W, C. glabrata CBS138 : CAGL0M08734g, C. dubliniensis CD36 : Cd36_02920, C. parapsilosis CDC317 : CPAR2_108490 and C. auris B8441 : B9J08_000615
orf19.3519	1.09818	9.70832e-15	8.13669e-14	SUA72	Sua72p [Source:UniProtKB/TrEMBL;Acc:A0A1D8PT00]	Predicted transcription factor, induced during planktonic growth, whereas related SUA71 is downregulated
orf19.7231	1.09777	1.35097e-14	1.114e-13	FTR2	Ftr2p [Source:UniProtKB/TrEMBL;Acc:A0A1D8PFV2]	High-affinity iron permease, probably interacts with ferrous oxidase, regulated by iron level, ciclopirox olamine, amphotericin B, caspofungin, complements S. cerevisiae ftr1 iron transport defect, Hap43-repressed, Spider biofilm induced
orf19.732	1.09666	8.63146e-08	3.17887e-07	N/A	Possible dehydrogenase, flow model biofilm induced, rat catheter biofilm induced, Spider biofilm induced	Possible dehydrogenase, flow model biofilm induced, rat catheter biofilm induced, Spider biofilm induced
orf19.6713	1.0963	6.75317e-07	2.19326e-06	WOR4	C2H2-type domain-containing protein [Source:UniProtKB/TrEMBL;Acc:Q5ADX8]	Predicted C2H2 zinc finger protein, involved in transcriptional regulation of white-opaque phenotypic switching, activator of the opaque cell type
orf19.5258	1.09582	9.25795e-12	5.54122e-11	N/A	Protein of unknown function, induced by nitric oxide	Protein of unknown function, induced by nitric oxide
orf19.5976	1.09451	3.45395e-11	1.92987e-10	N/A	Protein of unknown function, ortholog of S. cerevisiae Urn1, downregulated by fluphenazine treatment, in azole-resistant strains that overexpress CDR1 and CDR2 or MDR1	Protein of unknown function, ortholog of S. cerevisiae Urn1, downregulated by fluphenazine treatment, in azole-resistant strains that overexpress CDR1 and CDR2 or MDR1
orf19.2540	1.09329	2.39253e-21	3.70661e-20	SAS3	Histone acetyltransferase [Source:UniProtKB/TrEMBL;Acc:A0A1D8PS09]	Similar to silencing proteins, increased transcription is observed upon fluphenazine treatment, rat catheter biofilm repressed
orf19.511	1.09199	1.08417e-14	9.02492e-14	N/A	PRK domain-containing protein [Source:UniProtKB/TrEMBL;Acc:A0A1D8PSP6]	Ortholog(s) have ribosylnicotinamide kinase activity and role in NAD biosynthesis via nicotinamide riboside salvage pathway, NAD biosynthetic process, nicotinamide riboside metabolic process
orf19.1504	1.09131	6.40425e-19	8.2716e-18	N/A	Patatin-like phospholipase domain-containing protein CaO19.1504 [Source:UniProtKB/Swiss-Prot;Acc:Q5AM72]	Putative patatin-like phospholipase, fungal-specific (no human or murine homolog)
orf19.6009	1.09107	2.65888e-22	4.44475e-21	SET1	Histone-lysine N-methyltransferase, H3 lysine-4 specific [Source:UniProtKB/Swiss-Prot;Acc:Q5ABG1]	Lysine histone methyltransferase, methylates histone H3 K4, regulates of white-opaque switch, epithelial cell adhesion, agar-embedded filamentation, virulence in mice, unique N-terminus immunogenic in human, rat catheter biofilm repressed
orf19.2848	1.09105	2.21657e-50	2.26644e-48	ATG13	Autophagy-related protein 13 [Source:UniProtKB/Swiss-Prot;Acc:Q5A1Z5]	Predicted regulatory subunit of the Atg1 signaling complex, required for vesicle formation during autophagy and the cytoplasm-to-vacuole targeting (Cvt) pathway, Spider biofilm induced
orf19.1341	1.09091	1.48512e-13	1.10977e-12	PRR2	Protein kinase domain-containing protein [Source:UniProtKB/TrEMBL;Acc:A0A1D8PRA7]	Putative serine/threonine protein kinase, mutation confers resistance to 5-fluorocytosine (5-FC)
orf19.211	1.08889	2.36036e-14	1.90286e-13	N/A	HTH araC/xylS-type domain-containing protein [Source:UniProtKB/TrEMBL;Acc:Q59SD2]	Predicted homeodomain-like transcription factor, also has a metal-binding Ada DNA repair protein domain, Spider biofilm induced
orf19.6941	1.08703	1.35182e-16	1.39385e-15	N/A	Diacylglycerol O-acyltransferase [Source:UniProtKB/TrEMBL;Acc:Q59SS8]	Putative diacylglycerol acyltransferase, catalyzes the terminal step of triacylglycerol formation, flow model biofilm induced, Spider biofilm induced
orf19.2154	1.08315	3.37136e-13	2.3939e-12	HXK1	N-acetylglucosamine kinase 1 [Source:UniProtKB/Swiss-Prot;Acc:Q59RW5]	N-acetylglucosamine (GlcNAc) kinase, involved in GlcNAc utilization, required for wild-type hyphal growth and mouse virulence, GlcNAc-induced transcript, induced by alpha pheromone in SpiderM medium
orf19.1944	1.08248	2.67932e-11	1.51919e-10	GPR1	Gpr1p [Source:UniProtKB/TrEMBL;Acc:A0A1D8PN42]	Plasma membrane G-protein-coupled receptor of the cAMP-PKA pathway, detects lactate and triggers signaling pathway that regulates beta-glucan masking and immune evasion, binds Gpa2, regulates HWP1 and ECE1, required for WT hyphal growth
orf19.5848	1.08206	7.77696e-14	5.96396e-13	N/A	RING-type domain-containing protein [Source:UniProtKB/TrEMBL;Acc:A0A1D8PT11]	RING-type zinc finger protein, upregulated during oral infection, mutants have reduced ability to damage oral epithelial cells, Spider and flow model biofilm induced
orf19.6747	1.07372	1.54462e-10	8.10627e-10	N/A	Acid phosphatase [Source:UniProtKB/TrEMBL;Acc:A0A1D8PKR9]	Ortholog(s) have acid phosphatase activity and role in dephosphorylation, intracellular sterol transport
orf19.113	1.07131	2.9589e-08	1.15623e-07	CIP1	NmrA domain-containing protein [Source:UniProtKB/TrEMBL;Acc:A0A1D8PPI6]	Possible oxidoreductase, transcript induced by cadmium but not other heavy metals, heat shock, yeast-hypha switch, oxidative stress (via Cap1), or macrophage interaction, stationary phase enriched protein, Spider biofilm induced
orf19.944	1.07097	3.57035e-09	1.56906e-08	IFG3	DAO domain-containing protein [Source:UniProtKB/TrEMBL;Acc:A0A1D8PMX7]	Putative D-amino acid oxidase, Spider biofilm induced
orf19.1438	1.07064	0.000994746	0.00203629	N/A	Pyr_redox_2 domain-containing protein [Source:UniProtKB/TrEMBL;Acc:A0A1D8PLT2]	Protein with homology to NADH dehydrogenase, regulated by Sef1p-, Sfu1p-, and Hap43p
orf19.5601	1.07021	1.20853e-29	3.82182e-28	N/A	DUF1992 domain-containing protein [Source:UniProtKB/TrEMBL;Acc:A0A1D8PQ32]	Ortholog(s) have extracellular region localization
orf19.7046	1.06916	1.61846e-17	1.8119e-16	MET28	BZIP domain-containing protein [Source:UniProtKB/TrEMBL;Acc:A0A1D8PQN4]	Predicted bZIP domain-containing transcription factor, protein induced during the mating process, possibly essential, disruptants not obtained by UAU1 method, Hap43-repressed, rat catheter biofilm induced
orf19.1996	1.06837	3.54104e-13	2.50568e-12	CHA1	PALP domain-containing protein [Source:UniProtKB/TrEMBL;Acc:A0A1D8PGA8]	Similar to catabolic ser/thr dehydratases, repressed by Rim101, induced in low iron, regulated on white-opaque switch, filament induced, Tn mutation affects filamentation, flow model biofilm induced, Spider biofilm repressed
orf19.7370	1.06807	5.7131e-06	1.62418e-05	N/A	Cationic amino acid transporter [Source:UniProtKB/TrEMBL;Acc:A0A1D8PKJ0]	Possible G-protein coupled receptor, vacuolar membrane transporter for cationic amino acids, PQ-loop motif, rat catheter and Spider biofilm induced
orf19.4066	1.06789	1.14754e-12	7.58639e-12	N/A	PlsC domain-containing protein [Source:UniProtKB/TrEMBL;Acc:A0A1D8PIC6]	Putative glycerol-3-phosphate acyltransferase, Hog1-repressed
orf19.6169	1.06681	0.000373445	0.000819414	ATO1	Ato1p [Source:UniProtKB/TrEMBL;Acc:A0A1D8PJ22]	Putative fungal-specific transmembrane protein, induced by Rgt1, Spider biofilm induced
orf19.1162.1	1.06679	5.40237e-16	5.26925e-15	N/A	VanZ domain-containing protein [Source:UniProtKB/TrEMBL;Acc:A0A1D8PF60]	(orf19.1162.1) Ortholog of S. cerevisiae : YJR112W-A, C. glabrata CBS138 : CAGL0C04829g, C. dubliniensis CD36 : Cd36_10860, C. parapsilosis CDC317 : CPAR2_203700 and C. auris B8441 : B9J08_001575
orf19.4208	1.06519	2.19335e-20	3.18867e-19	RAD52	Recombinase [Source:UniProtKB/TrEMBL;Acc:Q59NG2]	Required for homologous DNA recombination, repair of UV- or MMS-damaged DNA, telomere length, UV-induced LOH, constitutive expression, MMS-induced, weakly complements S. cerevisiae rad52 mutant, slow growth, increased white-to-opaque switch
orf19.6020	1.06151	3.23448e-15	2.86756e-14	ATG3	Autophagy-related protein 3 [Source:UniProtKB/Swiss-Prot;Acc:Q5ABQ7]	Ortholog(s) have Atg8 ligase activity
orf19.2342	1.06127	9.03304e-33	3.50745e-31	SFT2	Protein transport protein SFT2 [Source:UniProtKB/TrEMBL;Acc:A0A1D8PEY1]	Putative membrane protein, transcript regulated by Mig1, Spider biofilm induced
orf19.4121	1.05971	8.84856e-09	3.67293e-08	N/A	Predicted thioesterase/thiol ester dehydrase-isomerase, Spider biofilm induced	Predicted thioesterase/thiol ester dehydrase-isomerase, Spider biofilm induced
orf19.4415	1.05934	1.90546e-16	1.93864e-15	MED3	Med3p [Source:UniProtKB/TrEMBL;Acc:A0A1D8PMH1]	RNA polymerase II mediator complex subunit
orf19.2730	1.05931	1.58158e-15	1.45037e-14	N/A	[Histone H3]-trimethyl-L-lysine(9) demethylase [Source:UniProtKB/TrEMBL;Acc:A0A1D8PLN0]	Has domain(s) with predicted zinc ion binding activity
orf19.431	1.05831	9.57092e-28	2.49862e-26	ZCF2	Zn(2)-C6 fungal-type domain-containing protein [Source:UniProtKB/TrEMBL;Acc:A0A1D8PDI4]	Zn(II)2Cys6 transcription factor, required for adaptation to reactive sulfur species, regulates sulfite tolerance through expression of SSU1 and CDG1, Hap43-repressed, Spider biofilm induced
orf19.6910	1.05635	3.54311e-08	1.37142e-07	PSF1	DNA replication complex GINS protein PSF1 [Source:UniProtKB/Swiss-Prot;Acc:Q59S42]	Putative GINS complex subunit which is localized to DNA replication origins, implicated in assembly of the DNA replication machinery, flow model biofilm induced
orf19.4015	1.05616	1.79516e-14	1.4704e-13	CAG1	Guanine nucleotide-binding protein subunit alpha [Source:UniProtKB/TrEMBL;Acc:Q5AK05]	Heterotrimeric G protein alpha subunit, positive role in mating pheromone response, opaque-enriched transcript, transcript repressed by MTLa1-MTLalpha2, regulated by hemoglobin-responsive Hbr1 via MTL genes, rat catheter biofilm repressed
orf19.4918	1.05565	6.23505e-22	1.01464e-20	N/A	HTH CENPB-type domain-containing protein [Source:UniProtKB/TrEMBL;Acc:Q5AL59]	Has domain(s) with predicted DNA binding, nucleic acid binding activity
orf19.5217	1.05377	4.81572e-22	7.92394e-21	TES1	Tes1p [Source:UniProtKB/TrEMBL;Acc:Q59MF1]	Putative acyl-CoA thioesterase
orf19.6329	1.05062	0.00409052	0.00751132	N/A	Protein of unknown function, opaque-specific transcript, fluconazole-repressed, induced in cyr1 mutant and in oralpharyngeal candidasis, Spider biofilm induced	Protein of unknown function, opaque-specific transcript, fluconazole-repressed, induced in cyr1 mutant and in oralpharyngeal candidasis, Spider biofilm induced
orf19.5770	1.04966	2.29355e-11	1.31381e-10	OPT8	Opt8p [Source:UniProtKB/TrEMBL;Acc:Q5A8H9]	Oligopeptide transporter, similar to Opt1 and to S. cerevisiae Ygl114wp, but not other OPTs, induced by nitric oxide, amphotericin B, expression of OPT6, 7, 8 does not complement mutants lacking Opt1, Opt2, and Opt3, Spider biofilm induced
orf19.696	1.0485	6.05694e-09	2.56448e-08	STE2	Alpha-factor pheromone receptor [Source:UniProtKB/TrEMBL;Acc:A0A1D8PTB4]	Receptor for alpha factor mating pheromone, MFalpha, required for a-type cells to respond to alpha factor, for opaque a-form mating and white a-form response, possible Kex2p substrate, a-specific, alpha-factor induced, A1p-Alpha2p repressed
orf19.4128	1.04715	6.00496e-07	1.9743e-06	N/A	DUF676 domain-containing protein [Source:UniProtKB/TrEMBL;Acc:A0A1D8PH95]	Ortholog of C. dubliniensis CD36 : Cd36_19390, C. parapsilosis CDC317 : CPAR2_209600, C. auris B8441 : B9J08_004606 and Candida tenuis NRRL Y-1498 : CANTEDRAFT_134010
orf19.2054	1.04606	1.04462e-09	4.926e-09	FGR15	Filamentous growth regulator 15 [Source:UniProtKB/Swiss-Prot;Acc:Q5AD13]	Putative transcription factor with zinc finger DNA-binding motif, lacks an ortholog in S. cerevisiae, transposon mutation affects filamentous growth, caspofungin induced, mutation causes marginal increase in caspofungin sensitivity
orf19.747	1.04565	9.84587e-26	2.18857e-24	NBP35	Similar to nucleotide-binding proteins, increased transcription is observed upon benomyl treatment, transcription is induced upon filamentous growth	Similar to nucleotide-binding proteins, increased transcription is observed upon benomyl treatment, transcription is induced upon filamentous growth
orf19.6008	1.04445	3.3167e-07	1.13359e-06	N/A	KH domain-containing protein [Source:UniProtKB/TrEMBL;Acc:Q5AN95]	S. cerevisiae ortholog YLL032C interacts with ribosomes, repressed by alpha pheromone in SpiderM medium
orf19.6028	1.04388	2.24203e-06	6.68684e-06	HGC1	Hypha-specific G1 cyclin-related protein 1 [Source:UniProtKB/Swiss-Prot;Acc:Q5ABE2]	Hypha-specific G1 cyclin-related protein involved in regulation of morphogenesis, biofilm formation, Cdc28-Hgc1 maintains Cdc11 S394 phosphorylation during hyphal growth, required for virulence in mice, regulated by Nrg1, Tup1, farnesol
orf19.428	1.04169	1.15272e-29	3.66422e-28	N/A	Protein kinase domain-containing protein [Source:UniProtKB/TrEMBL;Acc:A0A1D8PDJ5]	Putative serine/threonine kinase, induced during planktonic growth, rat catheter biofilm repressed
orf19.4778	1.04146	7.83564e-22	1.26504e-20	LYS142	Zn(2)-C6 fungal-type domain-containing protein [Source:UniProtKB/TrEMBL;Acc:A0A1D8PEH6]	Zn(II)2Cys6 transcription factor, has similarity to S. cerevisiae Lys14, involved in the regulation of lysine biosynthesis genes, fungal-specific
orf19.4589	1.04032	1.37706e-23	2.53701e-22	N/A	Amino_oxidase domain-containing protein [Source:UniProtKB/TrEMBL;Acc:Q5AMQ8]	Ortholog(s) have polyamine oxidase activity and role in pantothenate biosynthetic process, spermine catabolic process
orf19.6408	1.03947	1.10588e-16	1.14992e-15	N/A	Putative DnaJ-like heat shock/chaperone, Hap43-repressed, Spider and F-12/CO2 biofilm induced	Putative DnaJ-like heat shock/chaperone, Hap43-repressed, Spider and F-12/CO2 biofilm induced
orf19.6899	1.03795	0.000315426	0.000700375	N/A	Putative oxidoreductase, mutation confers hypersensitivity to toxic ergosterol analog, rat catheter and Spider biofilm induced	Putative oxidoreductase, mutation confers hypersensitivity to toxic ergosterol analog, rat catheter and Spider biofilm induced
orf19.6537	1.03699	4.43507e-16	4.36745e-15	N/A	MIND complex subunit [Source:UniProtKB/TrEMBL;Acc:Q5AH01]	Ortholog(s) have role in chromosome segregation and kinetochore, nuclear MIS12/MIND complex, spindle pole localization
orf19.4936	1.03585	6.4251e-05	0.000159072	N/A	Dubious open reading frame	Dubious open reading frame
orf19.3234.1	1.03478	1.08429e-16	1.12939e-15	SFT1	t-SNARE coiled-coil homology domain-containing protein [Source:UniProtKB/TrEMBL;Acc:A0A1D8PRX5]	(orf19.3234.1) Putative Golgi v-SNARE, Plc1-regulated, Spider biofilm induced
orf19.285	1.03214	4.43442e-17	4.80657e-16	N/A	mRNA stability protein [Source:UniProtKB/TrEMBL;Acc:Q5AEI3]	Ortholog of S. cerevisiae Igo2, role in mRNA stabilization of mRNA, Spider biofilm induced
orf19.1641	1.03148	0.000182708	0.000421712	N/A	Ortholog(s) have extracellular region localization	Ortholog(s) have extracellular region localization
orf19.2157	1.03001	6.51743e-18	7.61609e-17	DAC1	N-acetylglucosamine-6-phosphate deacetylase [Source:UniProtKB/TrEMBL;Acc:A0A1D8PQG3]	N-acetylglucosamine-6-phosphate (GlcNAcP) deacetylase, N-acetylglucosamine utilization, required for wild-type hyphal growth and virulence in mouse systemic infection, gene and protein are GlcNAc-induced, Spider biofilm induced
orf19.2479	1.02808	7.17645e-06	2.01684e-05	UGA4	Uga4p [Source:UniProtKB/TrEMBL;Acc:A0A1D8PDL9]	Putative gamma-aminobutyric acid/polyamine permease, nitrogen catabolite repressed gene, induced in absence of preferred N sources, transcriptionally induced upon phagocytosis by macrophage, gene regulation by nitrogen source requires Gat1p
orf19.685.1	1.02606	3.5495e-13	2.50878e-12	N/A	(orf19.685.1) Ortholog of C. parapsilosis CDC317 : CPAR2_602135, Candida tenuis NRRL Y-1498 : cten_CGOB_00042, Debaryomyces hansenii CBS767 : DEHA2F11858g and Pichia stipitis Pignal : PICST_60705	(orf19.685.1) Ortholog of C. parapsilosis CDC317 : CPAR2_602135, Candida tenuis NRRL Y-1498 : cten_CGOB_00042, Debaryomyces hansenii CBS767 : DEHA2F11858g and Pichia stipitis Pignal : PICST_60705
orf19.7314	1.02583	1.63307e-09	7.47696e-09	CDG1	Cysteine dioxygenase CDG1 [Source:UniProtKB/Swiss-Prot;Acc:Q5A3Z5]	Putative cysteine dioxygenases, role in conversion of cysteine to sulfite, transcript regulated upon white-opaque switch, rat catheter, Spider and flow model biofilm induced
orf19.6143	1.02434	5.40643e-08	2.03612e-07	N/A	Long-chain-alcohol oxidase [Source:UniProtKB/TrEMBL;Acc:A0A1D8PTG0]	Predicted long-chain-alcohol oxidase, Spider biofilm induced
orf19.689	1.02343	8.07144e-06	2.24777e-05	PLB1	Lysophospholipase 1 [Source:UniProtKB/Swiss-Prot;Acc:Q9UWF6]	Phospholipase B, host cell penetration and virulence in mouse systemic infection, Hog1-induced, signal sequence, N-glycosylation, and Tyr phosphorylation site, induced in fluconazole-resistant strains, rat catheter biofilm repressed
orf19.4574	1.01801	1.22627e-09	5.71671e-09	N/A	DUF676 domain-containing protein [Source:UniProtKB/TrEMBL;Acc:Q5AMS2]	Ortholog(s) have lysophospholipase activity, role in lipid homeostasis and lipid droplet localization
orf19.5362	1.01778	7.91443e-16	7.57489e-15	PSO2	Pso2p [Source:UniProtKB/TrEMBL;Acc:Q5A5N8]	Putative DNA cross-link repair protein, expressed in opaque or white MTLa/MTLa or MTLalpha/MTLalpha, but not MTLa/MTLalpha cells, telomere-proximal gene, mutation does not affect white-to-opaque phenotypic switching
orf19.6754	1.01686	5.67592e-09	2.40981e-08	N/A	Protein of unknown function, Spider biofilm induced	Protein of unknown function, Spider biofilm induced
orf19.2925	1.01631	1.01219e-07	3.70732e-07	N/A	Arf family GTPase [Source:UniProtKB/TrEMBL;Acc:A0A1D8PCQ6]	Ortholog(s) have role in protein folding, tubulin complex assembly
orf19.2401	1.01541	7.83591e-23	1.358e-21	ATG4	Cysteine protease ATG4 [Source:UniProtKB/Swiss-Prot;Acc:Q59UG3]	Ortholog(s) have Atg8-specific protease activity
orf19.4191.1	1.01464	1.90879e-20	2.79485e-19	N/A	HECT domain-containing protein [Source:UniProtKB/TrEMBL;Acc:A0A1D8PL41]	(orf19.4191.1) Ortholog(s) have ubiquitin-ubiquitin ligase activity and role in free ubiquitin chain polymerization, protein polyubiquitination, ubiquitin-dependent ERAD pathway, ubiquitin-dependent protein catabolic process
orf19.3432	1.01426	0.000932905	0.0019223	N/A	MFS domain-containing protein [Source:UniProtKB/TrEMBL;Acc:Q5A4K9]	Predicted membrane transporter, member of the drug:proton antiporter (12 spanner) (DHA1) family, major facilitator superfamily (MFS), induced by nitric oxide
orf19.345	1.01258	1.06509e-11	6.31949e-11	N/A	Succinate-semialdehyde dehydrogenase [Source:UniProtKB/TrEMBL;Acc:Q5AEC3]	Succinate semialdehyde dehydrogenase, for utilization of gamma-aminobutyrate (GABA) as a nitrogen source, part of 4-aminobutyrate and glutamate degradation pathways, rat catheter biofilm induced
orf19.2616	1.00738	1.14359e-10	6.08495e-10	UGT51C1	Sterol 3-beta-glucosyltransferase [Source:UniProtKB/Swiss-Prot;Acc:Q5A950]	UDP-glucose:sterol glucosyltransferase, enzyme of sterol glucoside (membrane-bound lipid) biosynthesis, has UDP-sugar binding domain, activity is UDP-glucose-specific in vitro, enzyme does not use UDP-mannose, Mig1-regulated
orf19.4883	1.00735	2.19523e-09	9.84482e-09	COS111	F-box protein COS111 [Source:UniProtKB/Swiss-Prot;Acc:Q5APS5]	Protein of unknown function, S. cerevisiae ortholog Cos111 confers resistance to the antifungal drug ciclopirox olamine, constitutive expression independent of MTL or white-opaque status, Spider biofilm induced
orf19.3425	1.00723	1.21262e-12	7.99079e-12	N/A	RING-type domain-containing protein [Source:UniProtKB/TrEMBL;Acc:A0A1D8PPP6]	RING/FYVE/PHD zinc finger protein, Spider biofilm induced
orf19.837.1	1.00635	1.78164e-16	1.82173e-15	INO4	BHLH domain-containing protein [Source:UniProtKB/TrEMBL;Acc:A0A1D8PH18]	(orf19.837.1) Transcription factor, activator that forms a heterodimer with Ino2, likely regulates genes involved in phosphatidylcholine and phosphatidylinositol biosynthesis, fatty acid beta-oxidation, and peroxisome biogenesis, gene has intron
orf19.1124	1.0063	8.12139e-12	4.88957e-11	N/A	Protein of unknown function, flow model biofilm induced, Spider biofilm induced	Protein of unknown function, flow model biofilm induced, Spider biofilm induced
orf19.3099	1.00503	5.98046e-05	0.000148724	TRP4	Anthranilate phosphoribosyltransferase [Source:UniProtKB/TrEMBL;Acc:A0A1D8PMR2]	Predicted enzyme of amino acid biosynthesis, upregulated in biofilm, regulated by Gcn2p and Gcn4p, S. cerevisiae ortholog is Gcn4p regulated
orf19.3878	1.00492	4.01966e-19	5.26936e-18	N/A	Protein of unknown function, flow model biofilm induced	Protein of unknown function, flow model biofilm induced
orf19.4802	1.00387	1.96322e-09	8.8954e-09	FTH1	Fth1p [Source:UniProtKB/TrEMBL;Acc:A0A1D8PEK3]	Protein similar to S. cerevisiae Fth1p, a high affinity iron transporter for intravacuolar stores of iron, repressed by Sfu1p, amphotericin B, caspofungin, induced by alkaline pH, ciclopirox olamine, regulated by Sef1p, Sfu1p, and Hap43p
orf19.5259	1.00222	1.44166e-09	6.65509e-09	N/A	Ortholog of C. dubliniensis CD36 : Cd36_11290, C. parapsilosis CDC317 : CPAR2_805090, C. auris B8441 : B9J08_005277, Pichia stipitis Pignal : PICST_28850 and Candida guilliermondii ATCC 6260 : PGUG_02709	Ortholog of C. dubliniensis CD36 : Cd36_11290, C. parapsilosis CDC317 : CPAR2_805090, C. auris B8441 : B9J08_005277, Pichia stipitis Pignal : PICST_28850 and Candida guilliermondii ATCC 6260 : PGUG_02709
orf19.1855	1.00102	1.40517e-06	4.32116e-06	N/A	Predicted membrane transporter, member of the anion:cation symporter (ACS) family, major facilitator superfamily (MFS), Gcn4p-regulated, flucytosine induced, ketoconazole-repressed, oxidative stress-induced via Cap1p	Predicted membrane transporter, member of the anion:cation symporter (ACS) family, major facilitator superfamily (MFS), Gcn4p-regulated, flucytosine induced, ketoconazole-repressed, oxidative stress-induced via Cap1p
orf19.5090	1.00072	3.07557e-13	2.20427e-12	N/A	CMP/dCMP-type deaminase domain-containing protein [Source:UniProtKB/TrEMBL;Acc:A0A1D8PE88]	Ortholog(s) have tRNA-specific adenosine deaminase activity, tRNA-specific adenosine-34 deaminase activity, role in tRNA modification, tRNA wobble adenosine to inosine editing and tRNA-specific adenosine-34 deaminase complex localization

## Sheet: down reg
ID	log2FoldChange	pvalue	padj	Gene Name or Symbol	Product Description	Transcript Product Description
orf19.6487	-5.53861	6.16417e-23	1.08049e-21	N/A	Ortholog of C. parapsilosis CDC317 : CPAR2_808350, C. dubliniensis CD36 : Cd36_72060, Candida metapsilosis : CMET_5893 and Candida orthopsilosis Co 90-125 : CORT_0C00820	Ortholog of C. parapsilosis CDC317 : CPAR2_808350, C. dubliniensis CD36 : Cd36_72060, Candida metapsilosis : CMET_5893 and Candida orthopsilosis Co 90-125 : CORT_0C00820
orf19.5753	-4.35433	2.4984e-96	2.55461e-93	HGT10	MFS domain-containing protein [Source:UniProtKB/TrEMBL;Acc:Q5A8J5]	Glycerol permease involved in glycerol uptake, member of the major facilitator superfamily, induced by osmotic stress, at low glucose in rich media, during cell wall regeneration, 12 membrane spans, Hap43p-induced gene
orf19.1321	-3.88631	4.22701e-51	4.63084e-49	HWP1	Hyphal wall protein 1 [Source:UniProtKB/Swiss-Prot;Acc:P46593]	Hyphal cell wall protein, host transglutaminase substrate, opaque-, a-specific, alpha-factor induced, at MTLa side of conjugation tube, virulence complicated by URA3 effects, Bcr1-repressed in RPMI a/a biofilms, Spider biofilm induced
orf19.3888	-3.79408	1.71505e-47	1.46137e-45	PGI1	Glucose-6-phosphate isomerase [Source:UniProtKB/Swiss-Prot;Acc:P83780]	Glucose-6-phosphate isomerase, enzyme of glycolysis, antigenic, Efg1-regulated, induced upon adherence to polystyrene, repressed by phagocytosis, human neutrophils, flow model biofilm induced, rat catheter and Spider biofilm repressed
orf19.6486	-3.74828	1.49609e-27	3.77715e-26	LDG3	Ldg3p [Source:UniProtKB/TrEMBL;Acc:A0A1D8PR06]	Putative LDG family protein, F-12/CO2 early biofilm induced
orf19.5517	-3.59277	1.81352e-65	3.97356e-63	N/A	PKS_ER domain-containing protein [Source:UniProtKB/TrEMBL;Acc:Q5AC33]	Similar to alcohol dehydrogenases, induced by benomyl treatment, nitric oxide, induced in core stress response, oxidative stress-induced via Cap1, Spider biofilm repressed
orf19.1168	-3.55895	3.66814e-36	1.73108e-34	ZCF3	Zn(2)-C6 fungal-type domain-containing protein [Source:UniProtKB/TrEMBL;Acc:Q59TS6]	Zn(II)2Cys6 domain transcription factor, required for filamentous growth, resistance to rapamycin and flucytosine, possibly an essential gene, disruptants not obtained by UAU1 method, Hap43-repressed, Spider and flow model biofilm induced
orf19.4886	-3.36697	2.24216e-18	2.76218e-17	N/A	Putative adhesin-like protein, Hap43-repressed, rat catheter and Spider biofilm induced	Putative adhesin-like protein, Hap43-repressed, rat catheter and Spider biofilm induced
orf19.1153	-3.21411	2.34168e-39	1.34264e-37	GAD1	Glutamate decarboxylase [Source:UniProtKB/TrEMBL;Acc:A0A1D8PF79]	Putative glutamate decarboxylase, alkaline, macrophage-downregulated gene, amphotericin B induced, induced by Mnl1 under weak acid stress, stationary phase enriched protein, rat catheter biofilm repressed
orf19.3682	-3.20493	1.0196e-49	9.62347e-48	CWH8	Dolichyldiphosphatase [Source:UniProtKB/TrEMBL;Acc:Q59VX6]	Putative dolichyl pyrophosphate (Dol-P-P) phosphatase, ketoconazole-induced, expression is increased in a fluconazole-resistant isolate, clade-associated gene expression, Hap43p-induced gene
orf19.395	-3.16192	3.58474e-70	1.04726e-67	ENO1	Enolase 1 [Source:UniProtKB/Swiss-Prot;Acc:P30575]	Enolase, involved in glycolysis and gluconeogenesis, also has transglutaminase activity involved in assembly of cell wall polysaccharides, major cell-surface antigen, binds host plasmin/plasminogen, immunoprotective, may be essential
orf19.2061	-3.15472	1.08554e-25	2.3956e-24	N/A	Ortholog of Candida albicans WO-1 : CAWG_03846	Ortholog of Candida albicans WO-1 : CAWG_03846
orf19.3740	-3.03624	2.25339e-31	7.99105e-30	PGA23	Predicted GPI-anchored protein 23 [Source:UniProtKB/Swiss-Prot;Acc:Q59V01]	Putative GPI-anchored protein of unknown function, Rim101-repressed, Cyr1-regulated, colony morphology-related gene regulation by Ssn6
orf19.2877	-3.02959	2.25415e-71	7.68289e-69	PDC11	Pyruvate decarboxylase [Source:UniProtKB/Swiss-Prot;Acc:P83779]	Pyruvate decarboxylase, antigenic, on hyphal not yeast cell surface, Hap43, Gcn4, Efg1, Efh1, Hsf1 regulated, fluconazole, farnesol induced, amino acid starvation repressed, flow model biofilm induced, Spider biofilm repressed
orf19.7218	-3.0099	6.85086e-35	2.95986e-33	RBE1	Repressed by EFG1 protein 1 [Source:UniProtKB/Swiss-Prot;Acc:Q59ZX3]	Pry family cell wall protein, Rim101, Efg1, Ssn6, alkaline repressed, O-glycosylation, no GPI anchor predicted, ketoconazol induced, regulated by Sef1, Sfu1, Hap4, flow model biofilm induced, rat catheter and Spider biofilm repressed
orf19.1691	-3.00988	1.67552e-07	5.95904e-07	N/A	HIG1 domain-containing protein [Source:UniProtKB/TrEMBL;Acc:Q5AJA1]	Plasma-membrane-localized protein, filament induced, Hog1, ketoconazole, fluconazole and hypoxia-induced, regulated by Nrg1, Tup1, Upc2, induced by prostaglandins, flow model biofilm induced, rat catheter and Spider biofilm repressed
orf19.5303	-2.99481	2.51493e-06	7.45368e-06	PGA30	Cell wall protein PGA30 [Source:UniProtKB/Swiss-Prot;Acc:Q5A5U6]	GPI-anchored protein of cell wall
orf19.2060	-2.97289	1.20658e-09	5.63346e-09	SOD5	Cell surface Cu-only superoxide dismutase 5 [Source:UniProtKB/Swiss-Prot;Acc:Q5AD07]	Cu-containing superoxide dismutase, protects against oxidative stress, induced by neutrophils, hyphal growth, caspofungin, osmotic/oxidative stress, oralpharyngeal candidiasis induced, rat catheter and Spider biofilm induced
orf19.7586	-2.84629	6.44443e-64	1.27537e-61	CHT3	Chitinase 3 [Source:UniProtKB/Swiss-Prot;Acc:P40954]	Major chitinase, secreted, functional homolog of S. cerevisiae Cts1p, 4 N-glycosylation motifs, possible O-mannosylation, putative signal peptide, hyphal-repressed, farnesol upregulated in biofilm, regulated by Efg1p, Cyr1p, Ras1p
orf19.6026	-2.78076	2.6529e-52	2.95918e-50	ERG2	C-8 sterol isomerase [Source:UniProtKB/TrEMBL;Acc:A0A1D8PCB9]	C-8 sterol isomerase, enzyme of ergosterol biosynthesis, converts fecosterol to episterol, mutant is hypersensitive to multiple drugs, ketoconazole-induced, flow model and Spider biofilm repressed
orf19.5025	-2.77407	5.50841e-32	2.01155e-30	MET3	Sulfate adenylyltransferase [Source:UniProtKB/Swiss-Prot;Acc:Q9Y872]	ATP sulfurlyase, sulfate assimilation, repressed by Met, Cys, Sfu1, or in fluconazole-resistant isolate, Hog1, caspofungin, white phase-induced, induced on biofilm formation, even in presence of Met and Cys, Spider, F-12/CO2 biofilm induced
orf19.2021	-2.76982	1.44305e-141	4.42656e-138	HGT8	MFS domain-containing protein [Source:UniProtKB/TrEMBL;Acc:A0A1D8PG82]	High-affinity glucose transporter of the major facilitator superfamily, 20 members in the C. albicans glucose transporter family, 12 probable membrane-spanning segments, gene has intron, expressed in rich medium, flow model biofilm induced
orf19.5302	-2.75006	3.0347e-21	4.64286e-20	PGA31	Cell wall protein, putative GPI anchor, expression regulated upon white-opaque switch, induced by Congo Red and cell wall regeneration, Bcr1-repressed in RPMI a/a biofilms	Cell wall protein, putative GPI anchor, expression regulated upon white-opaque switch, induced by Congo Red and cell wall regeneration, Bcr1-repressed in RPMI a/a biofilms
orf19.3575	-2.7212	1.08679e-32	4.14126e-31	CDC19	Pyruvate kinase [Source:UniProtKB/Swiss-Prot;Acc:P46614]	Pyruvate kinase at yeast cell surface, Gcn4/Hog1/GlcNAc regulated, Hap43/polystyrene adherence induced, repressed by phagocytosis/farnesol, hyphal growth role, stationary phase enriched, flow model biofilm induced, Spider biofilm repressed
orf19.5285	-2.72119	7.11955e-36	3.30897e-34	PST3	Flavodoxin-like domain-containing protein [Source:UniProtKB/TrEMBL;Acc:A0A1D8PT02]	Flavodoxin-like protein involved in oxidative stress protection and virulence, YNB biofilm induced, stationary phase enriched protein, rat catheter and Spider biofilm repressed
orf19.4765	-2.66511	3.21428e-26	7.58446e-25	PGA6	Predicted GPI-anchored protein 6 [Source:UniProtKB/Swiss-Prot;Acc:Q5APJ9]	GPI-anchored cell wall adhesin-like protein, induced by high iron, upregulated upon Als2 depletion, mRNA binds She3 and is localized to hyphal tips, Spider biofilm repressed
orf19.3895	-2.64379	2.27078e-80	1.26647e-77	CHT2	Chitinase 2 [Source:UniProtKB/Swiss-Prot;Acc:P40953]	GPI-linked chitinase, required for normal filamentous growth, repressed in core caspofungin response, fluconazole, Cyr1, Efg1, pH-regulated, mRNA binds She3 and is localized to yeast-form buds and hyphal tips, Spider biofilm repressed
orf19.903	-2.62166	2.86125e-100	4.38844e-97	GPM1	Phosphoglycerate mutase [Source:UniProtKB/Swiss-Prot;Acc:P82612]	Phosphoglycerate mutase, surface protein that binds host complement Factor H and FHL-1, antigenic, fluconazole, or amino acid starvation (3-AT) induced, farnesol-repressed, Hap43, flow model biofilm induced, Spider biofilm repressed
orf19.3337	-2.62124	2.6391e-18	3.22527e-17	N/A	Protein of unknown function, merged with orf19.3338, rat catheter, flow and Spider model biofilm induced, promoter bound by Bcr1, Efg1, Ndt80, and Rob1, orf19.3338 Bcr1-repressed in RPMI a/a biofilms	Protein of unknown function, merged with orf19.3338, rat catheter, flow and Spider model biofilm induced, promoter bound by Bcr1, Efg1, Ndt80, and Rob1, orf19.3338 Bcr1-repressed in RPMI a/a biofilms
orf19.5437	-2.61123	2.8174e-68	7.20197e-66	RHR2	Glycerol-1-phosphatase [Source:UniProtKB/TrEMBL;Acc:Q5A7M9]	Glycerol 3-phosphatase, roles in osmotic tolerance, glycerol accumulation in response to salt, Spider/flow model biofilm induced, regulated by macrophage, stress, yeast-hyphal switch, pheromone, Gcn4, Hog1, Nrg1, Tup1
orf19.5070	-2.59244	9.77502e-48	8.44645e-46	N/A	Similar to cell-wall mannoproteins, induced in low iron, induced in cyr1 homozygous null, regulated by osmotic and oxidative stress via Hog1, Spider biofilm induced	Similar to cell-wall mannoproteins, induced in low iron, induced in cyr1 homozygous null, regulated by osmotic and oxidative stress via Hog1, Spider biofilm induced
orf19.7094	-2.59172	1.69821e-26	4.10178e-25	HGT12	MFS domain-containing protein [Source:UniProtKB/TrEMBL;Acc:A0A1D8PQJ5]	Glucose, fructose, mannose transporter, major facilitator superfamily, role in macrophage-induced hyphal growth, detected at germ tube plasma membrane by mass spectrometry, Snf3p-induced, 12 probable transmembrane segments
orf19.2251	-2.58955	4.69475e-28	1.27444e-26	AAH1	Adenine deaminase, purine salvage and nitrogen catabolism, colony morphology-related regulation by Ssn6, Hog1, CO2-induced, chlamydospore formation repressed in C. albicans and C. dubliniensis, rat catheter and F-12/CO2 biofilm induced	Adenine deaminase, purine salvage and nitrogen catabolism, colony morphology-related regulation by Ssn6, Hog1, CO2-induced, chlamydospore formation repressed in C. albicans and C. dubliniensis, rat catheter and F-12/CO2 biofilm induced
orf19.4910	-2.57393	4.34903e-51	4.68094e-49	FGR41	Filamentous growth regulator 41 [Source:UniProtKB/Swiss-Prot;Acc:Q5AP52]	Putative GPI-anchored adhesin-like protein, transposon mutation affects filamentous growth, Spider biofilm repressed
orf19.6577	-2.51778	1.28026e-24	2.58368e-23	FLU1	Major facilitator superfamily multidrug transporter FLU1 [Source:UniProtKB/Swiss-Prot;Acc:G1UB37]	Multidrug efflux pump of the plasma membrane, MDR family member of the MFS (major facilitator superfamily) of transporters, involved in histatin 5 efflux, fungal-specific (no human/murine homolog)
orf19.4215	-2.51075	1.31623e-81	8.0751e-79	FET34	Ferroxidase [Source:UniProtKB/TrEMBL;Acc:A0A1D8PPC9]	Multicopper ferroxidase, induced by low iron, ciclopirox olamine, ketoconazole, hypoxia, alkaline induced by Rim101, repressed in fluconazole-resistant isolate, Sfu1, Hog1 repressed, complements S. cerevisiae fet3, Spider biofilm induced
orf19.4900	-2.50999	2.43432e-44	1.82129e-42	MNN12	Putative alpha-1,3-mannosyltransferase MNN12 [Source:UniProtKB/Swiss-Prot;Acc:Q5APQ8]	Predicted alpha-1,3-mannosyltransferase activity with a role in protein glycosylation
orf19.7312	-2.48783	3.69896e-108	7.56437e-105	ERG13	3-hydroxy-3-methylglutaryl coenzyme A synthase [Source:UniProtKB/TrEMBL;Acc:A0A1D8PTW6]	3-hydroxy-3-methylglutaryl coenzyme A synthase, ergosterol biosynthesis, sumoylation target, Tn mutation affects filamentation, amphotericin B, caspofungin repressed, exponential, stationary growth phase expressed, Spider biofilm repressed
orf19.6814	-2.45336	1.03243e-63	1.91938e-61	TDH3	Glyceraldehyde-3-phosphate dehydrogenase [Source:UniProtKB/TrEMBL;Acc:Q5ADM7]	NAD-linked glyceraldehyde-3-phosphate dehydrogenase, binds fibronectin, laminin, at cell surface, antigenic in infection, farnesol-repressed, stationary phase-enriched, GlcNAc-induced, flow model biofilm induced, Spider biofilm repressed
orf19.6105	-2.41055	6.86479e-48	6.10369e-46	MVD	Diphosphomevalonate decarboxylase [Source:UniProtKB/TrEMBL;Acc:A0A1D8PC43]	Mevalonate diphosphate decarboxylase, functional homolog of S. cerevisiae Erg19, possible drug target, regulated by carbon source, yeast-hypha switch, growth phase, antifungals, gene has intron, rat catheter, Spider biofilm repressed
orf19.2685	-2.3956	8.86618e-38	4.64906e-36	PGA54	Predicted GPI-anchored protein 54 [Source:UniProtKB/Swiss-Prot;Acc:Q5AFC2]	GPI-anchored protein, Hog1-repressed, induced in cyr1 or efg1 mutant or in hyphae, colony morphology-related gene regulation by Ssn6, induced in RHE model, mRNA binds She3, regulated in Spider biofilms by Tec1, Egf1, Ntd80, Rob1, Brg1
orf19.7013	-2.39124	1.96993e-21	3.08305e-20	N/A	Ortholog of C. dubliniensis CD36 : Cd36_70940, C. parapsilosis CDC317 : CPAR2_300280, Debaryomyces hansenii CBS767 : DEHA2F22220g and Pichia stipitis Pignal : PICST_32459	Ortholog of C. dubliniensis CD36 : Cd36_70940, C. parapsilosis CDC317 : CPAR2_300280, Debaryomyces hansenii CBS767 : DEHA2F22220g and Pichia stipitis Pignal : PICST_32459
orf19.171	-2.38976	5.22911e-87	3.56451e-84	DBP2	ATP-dependent RNA helicase DBP2 [Source:UniProtKB/Swiss-Prot;Acc:Q59LU0]	Putative DEAD-box family ATP-dependent RNA helicase, flucytosine induced, repressed in core stress response
orf19.5045	-2.37941	2.64335e-19	3.51016e-18	PTP2	Tyrosine protein phosphatase [Source:UniProtKB/TrEMBL;Acc:A0A1D8PLX9]	Predicted protein tyrosine phosphatase, involved in regulation of MAP kinase Hog1 activity, induced by Mnl1 under weak acid stress, rat catheter and Spider biofilm induced
orf19.2527	-2.36677	4.61591e-53	5.55267e-51	N/A	WD_REPEATS_REGION domain-containing protein [Source:UniProtKB/TrEMBL;Acc:Q5A9D8]	Putative protein of unknown function, Hap43-induced, required for normal biofilm growth, F-12/CO2 early biofilm induced
orf19.7017	-2.36012	5.07683e-13	3.51936e-12	YOX1	Homeobox domain-containing protein [Source:UniProtKB/TrEMBL;Acc:A0A1D8PQR5]	Putative homeodomain-containing transcription factor, transcriptional repressor, periodic mRNA expression, peak at cell-cycle G1/S phase
orf19.6937	-2.34198	2.63269e-34	1.1139e-32	PTR22	Ptr22p [Source:UniProtKB/TrEMBL;Acc:Q59ST2]	Oligopeptide transporter involved in uptake of di-/tripeptides, regulated by Stp2 and Stp3, transcript induced upon phagocytosis by macrophage, repressed by Rim101 at pH 8, flow model biofilm induced
orf19.6176	-2.34116	9.45065e-64	1.81187e-61	SEC61	Protein transport protein SEC61 subunit alpha [Source:UniProtKB/Swiss-Prot;Acc:Q9P8E3]	ER protein-translocation complex subunit, essential, 10 predicted transmembrane regions, chimeric mutant partially functionally complements S. cerevisiae sec61 defects, Spider biofilm repressed
orf19.6472	-2.31742	1.11864e-26	2.75618e-25	CYP1	Peptidyl-prolyl cis-trans isomerase [Source:UniProtKB/Swiss-Prot;Acc:P22011]	Peptidyl-prolyl cis-trans isomerase, cyclosporin A sensitive activity, soluble in hyphae, biofilm induced, macrophage-induced protein, downregulated upon treatment of biofilm with farnesol, present in exponential and stationary phase cells
orf19.3358	-2.31556	8.96092e-73	3.43595e-70	LSC1	Succinate--CoA ligase [ADP-forming] subunit alpha, mitochondrial [Source:UniProtKB/TrEMBL;Acc:Q5A8X6]	Putative succinate-CoA ligase subunit, induced by high iron, fluconazole-induced, protein present in exponential and stationary growth phase yeast cultures, Spider biofilm repressed
orf19.5286	-2.29699	5.76653e-30	1.89185e-28	YCP4	Flavodoxin-like domain-containing protein [Source:UniProtKB/TrEMBL;Acc:A0A1D8PT03]	Flavodoxin-like protein involved in oxidative stress protection and virulence, flow model, rat catheter and Spider biofilm repressed
orf19.3268	-2.29405	1.80469e-57	2.51631e-55	TMA19	Translationally-controlled tumor protein homolog [Source:UniProtKB/Swiss-Prot;Acc:Q5A860]	Cell wall protein, ortholog of S. cerevisiae Tma19p (Ykl065cp)
orf19.3934	-2.27677	0.000133424	0.000314141	CAR1	Arginase [Source:UniProtKB/TrEMBL;Acc:A0A1D8PP00]	Arginase, arginine catabolism, transcript regulated by Nrg1, Mig1, Tup1, colony morphology-related regulation by Ssn6, alkaline induced, protein decreased in stationary phase, sumoylation target, flow model biofilm induced
orf19.7597	-2.27217	4.69443e-05	0.000118422	PGA12	Phosphomutase-like protein 3 [Source:UniProtKB/Swiss-Prot;Acc:Q5ACP5]	Putative GPI-anchored protein
orf19.6402	-2.26189	5.72119e-42	3.6562e-40	CYS3	Cystathionine gamma-lyase [Source:UniProtKB/TrEMBL;Acc:Q5A362]	Cystathionine gamma-lyase, induced by alkaline, amphotericin B, cadmium stress, oxidative stress via Cap1, possibly adherence-induced, Hog1 regulated, reduced levels in stationary phase yeast cells, Spider and flow model biofilm induced
orf19.3664	-2.24321	2.54814e-07	8.81718e-07	HSP31	Hsp31p [Source:UniProtKB/TrEMBL;Acc:Q59VZ4]	Putative 30 kda heat shock protein, repressed during the mating process, rat catheter biofilm induced
orf19.915	-2.23382	8.32055e-20	1.1549e-18	N/A	Protein of unknown function, Spider biofilm induced	Protein of unknown function, Spider biofilm induced
orf19.4664	-2.22712	5.10341e-18	6.07949e-17	NAT4	N-alpha-acetyltransferase 40 [Source:UniProtKB/TrEMBL;Acc:A0A1D8PLA7]	Putative histone acetyltransferase, involved in regulation of white-opaque switch, early-stage flow model biofilm induced, Spider biofilm induced
orf19.5126	-2.22293	4.77086e-15	4.09933e-14	N/A	Putative adhesin-like protein	Putative adhesin-like protein
orf19.1415	-2.20349	5.93849e-12	3.63599e-11	FRE10	FAD-binding FR-type domain-containing protein [Source:UniProtKB/TrEMBL;Acc:Q59PA1]	Major cell-surface ferric reductase under low-iron conditions, 7 transmembrane regions and a secretion signal predicted, Tup1, Rim101, Ssn6, Hog1, caspofungin repressed, ciclopirox olamine induced, rat catheter biofilm induced
orf19.1508	-2.1999	1.65245e-23	3.02621e-22	N/A	Protein of unknown function, transcript detected on high-resolution tiling arrays	Protein of unknown function, transcript detected on high-resolution tiling arrays
orf19.6484	-2.19774	2.46891e-12	1.57615e-11	N/A	Ortholog of C. parapsilosis CDC317 : CPAR2_808370, C. dubliniensis CD36 : Cd36_72070, Candida metapsilosis : CMET_5895 and Candida orthopsilosis Co 90-125 : CORT_0C00800	Ortholog of C. parapsilosis CDC317 : CPAR2_808370, C. dubliniensis CD36 : Cd36_72070, Candida metapsilosis : CMET_5895 and Candida orthopsilosis Co 90-125 : CORT_0C00800
orf19.7197	-2.19082	2.66034e-14	2.13071e-13	N/A	Nucleolar complex-associated protein 3 [Source:UniProtKB/TrEMBL;Acc:A0A1D8PRF4]	Putative intranuclear transport and DNA replication mediator, heterozygous null mutant exhibits resistance to parnafungin in the C. albicans fitness test, Spider biofilm induced
orf19.5178	-2.18491	5.68394e-38	3.05886e-36	ERG5	C-22 sterol desaturase [Source:UniProtKB/TrEMBL;Acc:G1UB11]	Putative C-22 sterol desaturase, fungal C-22 sterol desaturases are cytochrome P450 enzymes of ergosterol biosynthesis, catalyze formation of the C-22(23) double bond in the sterol side chain, transposon mutation affects filamentous growth
orf19.4118	-2.17681	8.46347e-30	2.7185e-28	CNT	Cntp [Source:UniProtKB/TrEMBL;Acc:A0A1D8PHJ7]	CNT family H(+)/nucleoside symporter, transports adenosine, uridine, inosine, guanosine, tubercidin, variant alleles for high/low-affinity isoforms, S or G at residue 328 affects specificity, Spider, flow model biofilm induced
orf19.7093	-2.16104	0.000218147	0.000498076	HGT13	MFS domain-containing protein [Source:UniProtKB/TrEMBL;Acc:A0A1D8PQI9]	Predicted sugar transporter, involved in glycerol utilization, member of the major facilitator superfamily, 12 transmembrane, gene has intron, oxidative stress-induced via Cap1p, expressed in rich medium, 2% glucose
orf19.3548.1	-2.16076	1.06924e-18	1.35813e-17	WH11	Wh11p [Source:UniProtKB/TrEMBL;Acc:A0A1D8PHF8]	(orf19.3548.1) White-phase yeast transcript, expression in opaques increases virulence/switching, mutant switches as WT, Hap43, hypoxia, ketoconazol induced, required for RPMI biofilm, Bcr1-induced in RPMI a/a biofilm, rat catheter, Spider biofilm induced
orf19.5267	-2.15712	1.23993e-42	8.09251e-41	N/A	Putative cell wall adhesin-like protein, repressed in core caspofungin response and by alpha pheromone in SpiderM medium, transcript reduced in ace2 mutant, flow model, rat catheter and Spider biofilm repressed	Putative cell wall adhesin-like protein, repressed in core caspofungin response and by alpha pheromone in SpiderM medium, transcript reduced in ace2 mutant, flow model, rat catheter and Spider biofilm repressed
orf19.4526	-2.1535	3.64787e-10	1.81653e-09	HSP30	Hsp30p [Source:UniProtKB/TrEMBL;Acc:Q59TA5]	Putative heat shock protein, fluconazole repressed, amphotericin B induced, Spider biofilm induced, rat catheter biofilm induced
orf19.3265	-2.15084	1.40737e-18	1.76208e-17	TRM1	tRNA (guanine(26)-N(2))-dimethyltransferase [Source:UniProtKB/TrEMBL;Acc:Q5A863]	Putative N2,N2-dimethylguanine tRNA methyltransferase, induced upon adherence to polystyrene
orf19.5216	-2.14516	7.01432e-33	2.79434e-31	N/A	Ortholog of C. dubliniensis CD36 : Cd36_20380, C. parapsilosis CDC317 : CPAR2_209840, Candida tropicalis MYA-3404 : CTRG_01513 and Candida albicans WO-1 : CAWG_04340	Ortholog of C. dubliniensis CD36 : Cd36_20380, C. parapsilosis CDC317 : CPAR2_209840, Candida tropicalis MYA-3404 : CTRG_01513 and Candida albicans WO-1 : CAWG_04340
orf19.3612	-2.13903	4.77219e-12	2.94541e-11	PST2	Flavodoxin-like domain-containing protein [Source:UniProtKB/TrEMBL;Acc:Q59Y37]	Flavodoxin-like protein involved in oxidative stress protection and virulence, putative NADH:quinone oxidoreductase, similar to 1,4-benzoquinone reductase, induced by benomyl, oxidative stress via Cap1, fungal-specific
orf19.410.3	-2.13398	4.4893e-14	3.52649e-13	RIB4	6,7-dimethyl-8-ribityllumazine synthase [Source:UniProtKB/TrEMBL;Acc:A0A1D8PDK6]	(orf19.410.3) Lumazine synthase (6,7-dimethyl-8-ribityllumazine synthase, DMRL synthase), catalyzes the penultimate step in the synthesis of riboflavin, Hap43-induced, rat catheter and Spider biofilm repressed
orf19.6906	-2.12556	8.58099e-56	1.14444e-53	ASC1	Guanine nucleotide-binding protein subunit beta-like protein [Source:UniProtKB/Swiss-Prot;Acc:P83774]	40S ribosomal subunit similar to G-beta subunits, glucose or N starvation induced filamentation, required for virulence in mice, snoRNA snR24 encoded in ASC1 intron, repressed in stationary phase, GlcNAc-induced, Spider biofilm repressed
orf19.2830	-2.12532	9.6688e-17	1.01225e-15	RRP9	WD_REPEATS_REGION domain-containing protein [Source:UniProtKB/TrEMBL;Acc:Q5A213]	Ribosomal protein, mutation confers resistance to 5-fluorocytosine (5-FC), 5-fluorouracil (5-FU), and tubercidin (7-deazaadenosine), physically interacts with TAP-tagged Nop1, Hap43-induced, Spider biofilm induced
orf19.5266	-2.12493	1.21668e-10	6.44587e-10	N/A	Planktonic growth-induced gene	Planktonic growth-induced gene
orf19.3478	-2.11277	7.39833e-28	1.94801e-26	NIP7	60S ribosome subunit biogenesis protein NIP7 [Source:UniProtKB/TrEMBL;Acc:A0A1D8PPW6]	Putative nucleolar protein with role in ribosomal assembly, hyphal-induced, Hap43-induced, Spider biofilm induced
orf19.5982	-2.11189	8.78033e-22	1.40646e-20	RPL18	Ribosomal_L18e/L15P domain-containing protein [Source:UniProtKB/TrEMBL;Acc:A0A1D8PK43]	Predicted ribosomal protein, Plc1p-regulated, Tbf1-activated, repressed upon phagocytosis by murine macrophage, Hap43p-induced, Spider biofilm repressed
orf19.7382	-2.09921	1.46626e-40	8.99548e-39	CAM1	Translation elongation factor EF1B gamma [Source:UniProtKB/TrEMBL;Acc:A0A1D8PKC3]	Putative translation elongation factor eEF1 gamma, protein level decreased in stationary phase cultures, Spider biofilm repressed
orf19.778	-2.08502	5.19215e-25	1.07614e-23	PIL1	Lipid-binding protein [Source:UniProtKB/TrEMBL;Acc:A0A1D8PDD1]	Eisosome component, predicted role in endocytosis, echinocandin-binding protein, localizes to cell surface of hyphae, but not yeast-form cells, Hap43, YNB biofilm induced, rat catheter biofilm repressed
orf19.6420	-2.08173	1.01807e-15	9.60898e-15	PGA13	GPI-anchored protein 13 [Source:UniProtKB/Swiss-Prot;Acc:Q5A343]	GPI-anchored cell wall protein involved in cell wall synthesis, required for normal cell surface properties, induced in oralpharyngeal candidasis, Spider biofilm induced, Bcr1-repressed in RPMI a/a biofilms
orf19.7057	-2.07846	2.44962e-63	4.42013e-61	GUS1	Glutamyl-tRNA synthetase [Source:UniProtKB/TrEMBL;Acc:A0A1D8PQL8]	Putative glutamine-tRNA ligase, stationary phase enriched protein, Spider biofilm repressed
orf19.2185	-2.07781	4.43033e-19	5.77071e-18	NSA1	Ribosome biogenesis protein NSA1 [Source:UniProtKB/Swiss-Prot;Acc:Q5A2T0]	Putative 66S pre-ribosomal particles conmponent, Hap43-induced, repressed by prostaglandins
orf19.4651	-2.076	2.12512e-29	6.42246e-28	PGA53	GPI-anchored protein 53 [Source:UniProtKB/Swiss-Prot;Acc:Q5AMJ5]	GPI-anchored cell surface protein of unknown function, greater mRNA abundance observed in a cyr1 homozygous null mutant than in wild type
orf19.1030	-2.06988	1.14416e-17	1.30473e-16	FPR3	FK506-binding protein 3 [Source:UniProtKB/Swiss-Prot;Acc:Q59VR3]	Putative peptidyl-prolyl cis-trans isomerase
orf19.5112	-2.06775	1.03327e-24	2.09905e-23	TKL1	Transketolase [Source:UniProtKB/TrEMBL;Acc:Q5A750]	Putative transketolase, localizes to surface of yeast cells, not hyphae, soluble protein in hyphae, transcript regulated by Nrg1, Mig1, and Tup1, antigenic in human or murine infection, possibly essential (by UAU1 method)
orf19.4616	-2.06678	6.18753e-20	8.62738e-19	POL30	Proliferating cell nuclear antigen [Source:UniProtKB/TrEMBL;Acc:Q5AMN0]	Proliferating cell nuclear antigen (PCNA), forms homotrimeric sliding clamp for DNA polymerases, RNA abundance regulated by tyrosol, cell density, induced by flucytosine, interaction with macrophages, stationary phase enriched protein
orf19.1863	-2.05883	1.27132e-15	1.18175e-14	N/A	DH domain-containing protein [Source:UniProtKB/TrEMBL;Acc:A0A1D8PI09]	Has domain(s) with predicted guanyl-nucleotide exchange factor activity, role in regulation of Rho protein signal transduction and intracellular anatomical structure localization
orf19.5698	-2.058	1.16063e-30	3.97791e-29	N/A	Mitochondrial 54S ribosomal protein MRPL1 [Source:UniProtKB/TrEMBL;Acc:A0A1D8PMT8]	Putative mitochondrial ribosomal protein of the large subunit, transcript is upregulated in clinical isolates from HIV+ patients with oral candidiasis, Spider biofilm repressed
orf19.6968	-2.03203	9.05347e-26	2.02712e-24	N/A	Protein of unknown function, Hog1-repressed, Spider biofilm induced	Protein of unknown function, Hog1-repressed, Spider biofilm induced
orf19.6812	-2.02173	7.25358e-80	3.70839e-77	PMT2	Dolichyl-phosphate-mannose--protein mannosyltransferase 2 [Source:UniProtKB/Swiss-Prot;Acc:Q5ADM9]	Protein mannosyltransferase (PMT) with roles in hyphal growth and drug sensitivity, member of the PMT family which includes Pmt1p, Pmt2p, Pmt4p, Pmt5p, and Pmt6p, induced during cell wall regeneration, essential
orf19.124	-2.01859	8.56257e-14	6.55005e-13	CIC1	Cic1p [Source:UniProtKB/TrEMBL;Acc:A0A1D8PPJ1]	Putative proteasome-interacting protein, rat catheter biofilm induced
orf19.494	-2.0182	1.39616e-24	2.80833e-23	N/A	H/ACA ribonucleoprotein complex non-core subunit NAF1 [Source:UniProtKB/TrEMBL;Acc:A0A1D8PSP5]	Putative RNA-binding protein, role in assembly of box H/ACA snoRNPs and thus pre-rRNA processing, Spider biofilm induced
orf19.3059.1	-2.01164	0.00382953	0.00708295	N/A	(orf19.3059.1) ORF added to Assembly 21 based on comparative genome analysis, overlaps orf19.3059.2, which is annotated as a blocked reading frame	(orf19.3059.1) ORF added to Assembly 21 based on comparative genome analysis, overlaps orf19.3059.2, which is annotated as a blocked reading frame
orf19.3440	-2.00443	2.62119e-10	1.32901e-09	FRP5	Frp5p [Source:UniProtKB/TrEMBL;Acc:A0A1D8PPM3]	Protein with a GPR1/FUN34/yaaH family domain, flucytosine repressed
orf19.4555	-2.00427	5.67205e-10	2.77054e-09	ALS4	Agglutinin-like protein 4 [Source:UniProtKB/Swiss-Prot;Acc:A0A1D8PQB9]	GPI-anchored adhesin, role in adhesion, germ tube induction, growth, temperature regulated, expressed during infection of human buccal epithelial cells, repressed by vaginal contact, biofilm induced, repressed during chlamydospore formation
orf19.3139	-2.0006	1.20204e-35	5.46262e-34	N/A	Putative NADP-dependent oxidoreductase, Hap43-repressed, induced by benomyl treatment, oxidative stress-induced via Cap1, rat catheter biofilm repressed	Putative NADP-dependent oxidoreductase, Hap43-repressed, induced by benomyl treatment, oxidative stress-induced via Cap1, rat catheter biofilm repressed
orf19.6527	-1.99051	5.98214e-50	5.82547e-48	PRM10	Pheromone-regulated membrane protein 10 [Source:UniProtKB/Swiss-Prot;Acc:Q5AH11]	Pheromone-regulated protein (Prm10) of S. cerevisiae, colony morphology-related gene regulation by Ssn6, induced by Mnl1 under weak acid stress, possibly essential gene, disruptants not obtained by UAU1 method, Spider biofilm induced
orf19.1631	-1.98582	1.0966e-58	1.64088e-56	ERG6	Sterol 24-C-methyltransferase [Source:UniProtKB/Swiss-Prot;Acc:O74198]	Delta(24)-sterol C-methyltransferase, converts zymosterol to fecosterol, ergosterol biosynthesis, mutation confers nystatin resistance, Hap43, GlcNAc-, fluconazole-induced, upregulated in azole-resistant strain, Spider biofilm repressed
orf19.5130	-1.97838	7.9005e-59	1.21174e-56	PDI1	Protein disulfide-isomerase [Source:UniProtKB/TrEMBL;Acc:A0A1D8PR99]	Putative protein disulfide-isomerase, antigenic in human infection, soluble protein in hyphae, induced by filamentous growth, protein present in exponential and stationary growth phase yeast cultures, flow model biofilm repressed
orf19.2250	-1.97712	5.59223e-53	6.59775e-51	SPE3	PABS domain-containing protein [Source:UniProtKB/TrEMBL;Acc:Q59Z50]	Putative spermidine synthase, predicted role in pantothenate and spermidine biosynthesis, Spider biofilm repressed
orf19.4618	-1.96534	4.50888e-51	4.76931e-49	FBA1	Fructose-bisphosphate aldolase [Source:UniProtKB/Swiss-Prot;Acc:Q9URB4]	Fructose-bisphosphate aldolase, glycolytic enzyme, antigenic in murine/human infection, regulated by yeast-hypha switch, induced by Efg1, Gcn4, Hog1, fluconazole, phagocytosis-repressed, flow model biofilm induced, Spider biofilm repressed
orf19.5379	-1.96415	3.09015e-33	1.26387e-31	ERG4	Delta(24(24(1)))-sterol reductase [Source:UniProtKB/TrEMBL;Acc:A0A1D8PJ25]	Protein similar to sterol C-24 reductase, shows Mob2p-dependent hyphal regulation, fluconazole-induced, caspofungin repressed, rat catheter biofilm repressed
orf19.3760	-1.96387	1.06742e-06	3.35483e-06	DLH1	Recombinase [Source:UniProtKB/TrEMBL;Acc:A0A1D8PFE4]	Functional homolog of S. cerevisiae Dmc1, a meiosis-specific protein required for repair of double-strand breaks and pairing between homologous chromosomes
orf19.668	-1.96097	3.97639e-18	4.81166e-17	TOS4	FHA domain-containing protein [Source:UniProtKB/TrEMBL;Acc:A0A1D8PF67]	Putative fork-head transcription factor, rat catheter and Spider biofilm repressed
orf19.6274	-1.95981	1.94381e-08	7.77396e-08	PBR1	Pbr1p [Source:UniProtKB/TrEMBL;Acc:Q5AAN7]	Protein of unknown function, required for cohesion, adhesion, and RPMI biofilm formation, induced by alpha pheromone in white cells, fluconazole-induced, Spider biofilm induced
orf19.4972	-1.95621	1.62764e-10	8.53469e-10	OFI1	Ofi1p [Source:UniProtKB/TrEMBL;Acc:A0A1D8PFN2]	Putative transcription factor with zinc finger DNA-binding motif, involved in regulation of white-opaque switching and filamentous growth
orf19.3651	-1.94908	9.46482e-20	1.30781e-18	PGK1	Phosphoglycerate kinase [Source:UniProtKB/Swiss-Prot;Acc:P46273]	Phosphoglycerate kinase, localizes to cell wall and cytoplasm, antigenic in murine/human infection, flow model biofilm, Hog1-, Hap43-, GCN-induced, repressed upon phagocytosis, repressed in Spider biofilms by Bcr1, Ndt80, Rob1, Brg1
orf19.5641	-1.94869	7.41768e-17	7.84612e-16	CAR2	Ornithine aminotransferase [Source:UniProtKB/TrEMBL;Acc:A0A1D8PL14]	Ornithine aminotransferase, arginine metabolism, alkaline induced, mutant sensitivite to toxic ergosterol analog, to amphotericin B, exponential and stationary phase yeast, flow model biofilm induced, rat catheter, Spider biofilm repressed
orf19.6367	-1.94439	4.6994e-29	1.37947e-27	SSB1	Hsp70 family ATPase [Source:UniProtKB/TrEMBL;Acc:Q5A397]	HSP70 family heat shock protein, mRNA in yeast and germ tubes, at yeast cell surface, not hyphae, antigenic in human/mouse infection, macrophage, GCN-induced, possibly essential, sumoylation target, Hap43-induced, Spider biofilm repressed
orf19.4371	-1.93079	9.8464e-18	1.12701e-16	TAL1	Transaldolase [Source:UniProtKB/TrEMBL;Acc:Q5A017]	Transaldolase, protein present in exponential and stationary growth phase yeast cultures, oxidative stress-induced via Cap1, induced by nitric oxide independent of Yhb1p, sumoylation target, rat catheter biofilm repressed
orf19.3590	-1.91979	2.57832e-20	3.70446e-19	IPP1	Inorganic pyrophosphatase [Source:UniProtKB/Swiss-Prot;Acc:P83777]	Putative inorganic pyrophosphatase, antigenic, soluble protein in hyphae, macrophage-induced protein, protein present in exponential and stationary phase yeast, possibly essential (UAU1 method), sumoylation target, Spider biofilm repressed
orf19.938	-1.91781	2.77431e-10	1.40201e-09	N/A	Ortholog of C. dubliniensis CD36 : Cd36_50520, C. parapsilosis CDC317 : CPAR2_304000, C. auris B8441 : B9J08_000441 and Candida tenuis NRRL Y-1498 : cten_CGOB_00233	Ortholog of C. dubliniensis CD36 : Cd36_50520, C. parapsilosis CDC317 : CPAR2_304000, C. auris B8441 : B9J08_000441 and Candida tenuis NRRL Y-1498 : cten_CGOB_00233
orf19.1598	-1.91349	1.97057e-37	1.02453e-35	ERG24	Delta(14)-sterol reductase [Source:UniProtKB/TrEMBL;Acc:A0A1D8PIC7]	C-14 sterol reductase, has a role in ergosterol biosynthesis, mutation confers increased sensitivity to dyclonine, rat catheter and Spider biofilm repressed
orf19.3088	-1.90657	1.60275e-26	3.88651e-25	N/A	bZIP transcription factor, possibly transcriptionally regulated upon hyphal formation, Hap43, F-12/CO2 early biofilm induced, Spider biofilm induced	bZIP transcription factor, possibly transcriptionally regulated upon hyphal formation, Hap43, F-12/CO2 early biofilm induced, Spider biofilm induced
orf19.1115	-1.8935	6.89976e-12	4.17868e-11	GUK1	Guanylate kinase [Source:UniProtKB/TrEMBL;Acc:A0A1D8PNS0]	Putative guanylate kinase, identified in extracts from biofilm and planktonic cells, protein level decrease in stationary phase cultures, Hap43p-induced gene
orf19.7310	-1.89212	1.15425e-20	1.71876e-19	N/A	Protein with a role in directing meiotic recombination events to homologous chromatids, induced by ciclopirox olamine, positively regulated by Sfu1, Hog1, fluconazole-repressed, Hap43-induced, Spider biofilm induced	Protein with a role in directing meiotic recombination events to homologous chromatids, induced by ciclopirox olamine, positively regulated by Sfu1, Hog1, fluconazole-repressed, Hap43-induced, Spider biofilm induced
orf19.3015	-1.89186	2.43951e-15	2.20341e-14	ARX1	Probable metalloprotease ARX1 [Source:UniProtKB/Swiss-Prot;Acc:Q5AI37]	Putative ribosomal large subunit biogenesis protein, repressed in core stress response, repressed by prostaglandins
orf19.7610	-1.8909	4.9824e-57	6.79267e-55	PTP3	Tyrosine protein phosphatase [Source:UniProtKB/TrEMBL;Acc:A0A1D8PU75]	Putative protein tyrosine phosphatase, hypha induced, alkaline induced, regulated by Efg1, Ras1, cAMP pathways, mutants are viable, Spider biofilm induced, rat catheter biofilm repressed, flow model biofilm repressed
orf19.2758	-1.88935	8.66186e-47	7.0854e-45	PGA38	Pga38p [Source:UniProtKB/TrEMBL;Acc:A0A1D8PLK7]	Putative adhesin-like GPI-anchored protein, repressed during cell wall regeneration, possibly an essential gene, disruptants not obtained by UAU1 method, rat catheter and Spider biofilm repressed
orf19.1031	-1.88515	2.37995e-60	3.84237e-58	HMG1	3-hydroxy-3-methylglutaryl coenzyme A reductase [Source:UniProtKB/TrEMBL;Acc:A0A1D8PD39]	HMG-CoA reductase, enzyme of sterol pathway, inhibited by lovastatin, gene not transcriptionally regulated in response to lovastatin and fluconazole
orf19.1507	-1.88205	7.96957e-47	6.6072e-45	AMN1	Antagonist of mitotic exit network protein 1 [Source:UniProtKB/Swiss-Prot;Acc:Q5ALR8]	Putative negative regulator of exit from mitosis, Plc1-regulated, rat catheter biofilm induced
orf19.5431	-1.87952	9.77639e-18	1.12109e-16	N/A	Protein of unknown function, Hap43-repressed, Spider biofilm induced	Protein of unknown function, Hap43-repressed, Spider biofilm induced
orf19.512	-1.87796	3.46443e-23	6.1544e-22	N/A	RNA cytidine acetyltransferase [Source:UniProtKB/TrEMBL;Acc:Q5A6P2]	Ortholog of S. cerevisiae Kre33, essential, S. cerevisiae ortholog is essential and is required for biogenesis of the small ribosomal subunit
orf19.1782	-1.87462	6.45874e-45	5.08005e-43	IRC22-2	Increased recombination centers protein 22-2 [Source:UniProtKB/Swiss-Prot;Acc:Q59XW9]	Membrane-localized protein of unknown function
orf19.6864	-1.87022	2.71535e-38	1.48738e-36	N/A	U-box domain-containing protein [Source:UniProtKB/TrEMBL;Acc:Q59R98]	Putative ubiquitin-protein ligase, role in protein ubiquitination, Spider biofilm induced
orf19.1061	-1.86451	2.65001e-50	2.66521e-48	HHT21	Histone H3.1/H3.2 [Source:UniProtKB/Swiss-Prot;Acc:Q59VN2]	Putative histone H3, amphotericin B repressed, regulated by Efg1, farnesol, Hap43-induced, rat catheter and Spider biofilm repressed
orf19.1753	-1.86435	1.55176e-44	1.19001e-42	PUS7	TRUD domain-containing protein [Source:UniProtKB/TrEMBL;Acc:A0A1D8PIN8]	Pseudouridine synthase, catalyzes pseudouridylation in U2 snRNA, 5S rRNA, cytoplasmic tRNAs and in pre-tRNA(Tyr), F-12/CO2 early biofilm induced
orf19.5812	-1.85899	3.07392e-53	3.7717e-51	ETT1	Enhancer of translation termination 1 [Source:UniProtKB/Swiss-Prot;Acc:Q5A0J9]	Ortholog of S. cerevisiae Ett1, a nuclear protein that inhibits replication of Brome mosaic virus, early-stage flow model biofilm induced
orf19.4563	-1.8585	3.98663e-20	5.64849e-19	N/A	Putative methyltransferase [Source:UniProtKB/TrEMBL;Acc:Q5AMT3]	Protein of unknown function, repressed by prostaglandins, Hap43-induced, Spider biofilm induced
orf19.4311	-1.8582	3.18688e-43	2.22177e-41	YNK1	Nucleoside diphosphate kinase [Source:UniProtKB/TrEMBL;Acc:Q5AG68]	Nucleoside diphosphate kinase (NDP kinase), homo-hexameric, soluble protein in hyphae, flucytosine induced, biofilm induced, macrophage-induced protein, stationary phase enriched protein, Spider biofilm repressed
orf19.2344	-1.85656	0.000348205	0.000768707	ASR1	Asr1p [Source:UniProtKB/TrEMBL;Acc:A0A1D8PEZ0]	Heat shock protein, transcript regulated by cAMP, osmotic stress, ciclopirox olamine, ketoconazole, repressed by Cyr1, Ras1, colony morphology-related regulated by Ssn6, stationary phase enriched, Hap43-induced, Spider biofilm induced
orf19.1435	-1.8558	4.07589e-43	2.80962e-41	TEF1	Elongation factor 1-alpha 1 [Source:UniProtKB/Swiss-Prot;Acc:P0CY35]	Translation elongation factor 1-alpha, at cell surface, binds human plasminogen, macrophage/pseudohyphal-induced, induced in RHE model of oral candidiasis, in clinical oral candidiasis isolates, possibly essential, Spider biofilm repressed
orf19.3340	-1.84971	4.39701e-18	5.28934e-17	SOD2	Superoxide dismutase [Source:UniProtKB/TrEMBL;Acc:Q5A8Z4]	Mitochondrial Mn-containing superoxide dismutase, protection against oxidative stress, homotetramer active, N-terminal 34 amino acids removed on mitochondrial import, H2O2-induced via Cap1p, Hap43p-, alkaline-downregulated, farnesol-induced
orf19.5383	-1.83546	4.03389e-71	1.30252e-68	PMA1	Plasma membrane ATPase [Source:UniProtKB/TrEMBL;Acc:A0A1D8PJ01]	Plasma membrane H(+)-ATPase, highly expressed, comprises 20-40% of total plasma membrane protein, levels increase at stationary phase transition, fluconazole induced, caspofungin repressed, upregulated in RHE model, Spider biofilm repressed
orf19.5171	-1.83522	3.09185e-77	1.35489e-74	PMT1	Dolichyl-phosphate-mannose--protein mannosyltransferase 1 [Source:UniProtKB/Swiss-Prot;Acc:O74189]	Protein mannosyltransferase, required for virulence in mice and for adhesion to epithelial cells, role in hyphal growth and drug sensitivity, Als1, Sec20, Kre9, Pir1 are substrates, 1 of 5 PMT family members
orf19.767	-1.8295	1.09754e-17	1.25389e-16	ERG3	Fatty acid hydroxylase domain-containing protein [Source:UniProtKB/TrEMBL;Acc:Q59VG6]	C-5 sterol desaturase, introduces C-5(6) double bond into episterol, some clinical isolates show increased azole resistance and defects in hyphal growth and virulence, Efg1p-repressed, fluconazole-induced
orf19.5943.1	-1.82855	2.43101e-52	2.76189e-50	N/A	HABP4_PAI-RBP1 domain-containing protein [Source:UniProtKB/TrEMBL;Acc:A0A1D8PK71]	(orf19.5943.1) Protein of unknown function, transcript upregulated in an RHE model of oral candidiasis, rat catheter and Spider biofilm repressed
orf19.1687	-1.82321	1.21563e-25	2.65406e-24	N/A	DEAH-box ATP-dependent RNA helicase [Source:UniProtKB/TrEMBL;Acc:Q5AJA5]	Ortholog of S. cerevisiae Prp43, an RNA helicase in the DEAH-box family that functions in both RNA polymerase I and polymerase II transcript metabolism, Hap43-induced gene
orf19.2407	-1.8232	4.8979e-61	8.12125e-59	DPS1-1	Aspartyl-tRNA synthetase [Source:UniProtKB/TrEMBL;Acc:Q59UF7]	Putative tRNA-Asp synthetase, genes encoding ribosomal subunits, translation factors, tRNA synthetases are downregulated upon phagocytosis by murine macrophage, protein enriched in stationary phase yeast cultures
orf19.3066	-1.81995	2.67043e-69	7.12309e-67	ENG1	Endo-1,3(4)-beta-glucanase 1 [Source:UniProtKB/Swiss-Prot;Acc:Q5AIR7]	Endo-1,3-beta-glucanase, ortholog of S. cerevisiae Dse4 needed for cell separation, caspofungin, fluconazole repressed, repressed by alpha pheromone in SpiderM medium, flow model biofilm induced, rat catheter biofilm repressed
orf19.4336	-1.81919	2.36087e-36	1.14047e-34	RPS5	Ribosomal_S7 domain-containing protein [Source:UniProtKB/TrEMBL;Acc:Q5AG43]	Ribosomal protein S5, macrophage/pseudohyphal-induced after 16 h, downregulated upon phagocytosis by murine macrophage, Hap43-induced, Spider biofilm repressed
orf19.1862	-1.81724	1.09551e-09	5.13443e-09	N/A	SBDS domain-containing protein [Source:UniProtKB/TrEMBL;Acc:Q59U89]	Possible stress protein, increased transcription associated with CDR1 and CDR2 overexpression or fluphenazine treatment, regulated by Sfu1, Nrg1, Tup1, stationary phase enriched protein, Spider biofilm induced
orf19.2896	-1.81606	8.39454e-35	3.57642e-33	SOU1	Sorbose reductase SOU1 [Source:UniProtKB/Swiss-Prot;Acc:P87219]	Enzyme involved in utilization of L-sorbose, has sorbitol dehydrogenase, fructose reductase, and sorbose reductase activities, NAD-binding site motif, transcriptional regulation affected by chromosome 5 copy number, Hap43p-induced gene
orf19.6589	-1.80509	2.22891e-18	2.75138e-17	SSF1	Brix domain-containing protein [Source:UniProtKB/TrEMBL;Acc:A0A1D8PU19]	Protein involved in ribosome biogenesis, ortholog of S. cerevisiae Ssf1, Hap43-induced, rat catheter and Spider biofilm induced
orf19.691	-1.80297	9.32316e-32	3.36456e-30	GPD2	Glycerol-3-phosphate dehydrogenase [NAD(+)] [Source:UniProtKB/TrEMBL;Acc:Q59W33]	Surface protein similar to glycerol 3-P dehydrogenase, binds host Factor H, FHL-1, plasminogen, regulated by Ssn6, Nrg1, Efg1, induced by cell wall regeneration, macrophage/pseudohyphal growth, core stress response, Spider biofilm induced
orf19.4870	-1.79489	2.21718e-11	1.27482e-10	DBP3	ATP-dependent RNA helicase DBP3 [Source:UniProtKB/Swiss-Prot;Acc:Q5APT8]	Putative ATP-dependent DEAD-box RNA helicase, Hap43-induced, repressed by prostaglandins, Spider biofilm induced
orf19.4492	-1.79408	4.17486e-16	4.13776e-15	N/A	Ortholog(s) have role in nuclear division, rRNA processing, ribosomal large subunit biogenesis and nuclear periphery, nucleolus, preribosome, large subunit precursor localization	Ortholog(s) have role in nuclear division, rRNA processing, ribosomal large subunit biogenesis and nuclear periphery, nucleolus, preribosome, large subunit precursor localization
orf19.7676	-1.79217	1.41127e-22	2.39838e-21	XYL2	PKS_ER domain-containing protein [Source:UniProtKB/TrEMBL;Acc:A0A1D8PUB4]	D-xylulose reductase, immunogenic in mice, soluble protein in hyphae, induced by caspofungin, fluconazole, Hog1 and during cell wall regeneration, Mnl1-induced in weak acid stress, stationary phase enriched, flow model biofilm induced
orf19.3941	-1.78978	1.03297e-27	2.67394e-26	URA7	CTP synthase [Source:UniProtKB/TrEMBL;Acc:Q5AK79]	CTP synthase 1, flucytosine induced, protein present in exponential and stationary growth phase yeast cultures
orf19.2489	-1.78888	5.14854e-37	2.63219e-35	N/A	Putative karyopherin beta, repressed by nitric oxide	Putative karyopherin beta, repressed by nitric oxide
orf19.1566	-1.78709	6.37948e-21	9.63993e-20	UTP21	WD_REPEATS_REGION domain-containing protein [Source:UniProtKB/TrEMBL;Acc:A0A1D8PGP2]	Putative U3 snoRNP protein, Hap43-induce, physically interacts with TAP-tagged Nop1, Spider biofilm induced
orf19.3915	-1.78297	1.09249e-27	2.80436e-26	N/A	Putative metallodipeptidase, protein present in exponential and stationary growth phase yeast, Hog1-induced, Hap43-repressed, sumoylation target, Spider biofilm repressed	Putative metallodipeptidase, protein present in exponential and stationary growth phase yeast, Hog1-induced, Hap43-repressed, sumoylation target, Spider biofilm repressed
orf19.2767	-1.77737	3.70838e-26	8.65053e-25	PGA59	Cell wall protein PGA59 [Source:UniProtKB/Swiss-Prot;Acc:Q5AF39]	Adhesin-like cell wall protein, putative GPI-anchor, colony morphology-related gene regulation by Ssn6, Hap43-induced, Spider biofilm repressed
orf19.4815	-1.77469	1.20224e-18	1.50833e-17	YTM1	Ribosome biogenesis protein YTM1 [Source:UniProtKB/Swiss-Prot;Acc:Q5APF0]	Protein similar to S. cerevisiae Ytm1p, which is involved in biogenesis of the large ribosomal subunit, transposon mutation affects filamentous growth, protein level decreases in stationary phase cultures, Hap43p-induced gene
orf19.6293	-1.77401	7.89132e-35	3.38554e-33	EMP24	GOLD domain-containing protein [Source:UniProtKB/TrEMBL;Acc:Q59V63]	COPII-coated vesicle component
orf19.4477	-1.77243	4.38457e-08	1.67493e-07	CSH1	Aldo_ket_red domain-containing protein [Source:UniProtKB/TrEMBL;Acc:Q59QH2]	Aldo-keto reductase, role in fibronectin adhesion, cell surface hydrophobicity, regulated by temperature, growth phase, benomyl, macrophage interaction, azole resistance associated, Spider biofilm induced, rat catheter biofilm repressed
orf19.5788	-1.77153	6.89465e-96	6.04266e-93	EFT2	Elongation factor 2 [Source:UniProtKB/Swiss-Prot;Acc:Q5A0M4]	Elongation Factor 2 (eEF2), GTPase, essential, highly expressed, target of sordarin antifungals, antigenic in human/mouse, lacks site for regulatory phosphorylation by eEF2 kinase, GCN-regulated, higher protein amount in stationary phase
orf19.1490	-1.76988	7.54284e-43	5.02993e-41	MSB2	Msb2p [Source:UniProtKB/TrEMBL;Acc:A0A1D8PGF8]	Mucin family adhesin-like protein, cell wall damage sensor, required for Cek1 phosphorylation by cell wall stress, Rim101-repressed, activation releases extracellular domain into medium, Spider biofilm induced
orf19.4149	-1.76814	1.89227e-19	2.54586e-18	N/A	Predicted protein of unknown function, overlaps orf19.4149.1	Predicted protein of unknown function, overlaps orf19.4149.1
orf19.2330	-1.76795	3.24795e-14	2.57777e-13	N/A	SnoRNA-binding rRNA-processing protein [Source:UniProtKB/TrEMBL;Acc:A0A1D8PF14]	Putative U3 snoRNA-associated protein, Hap43-induced, transposon mutation affects filamentous growth, repressed by prostaglandins
orf19.6014	-1.76794	1.12312e-12	7.4571e-12	RRS1	Ribosome biogenesis regulatory protein [Source:UniProtKB/TrEMBL;Acc:A0A1D8PCC8]	Putative ribosome biogenesis and nuclear export protein, Hap43p-induced gene, mutation confers hypersensitivity to 5-fluorocytosine (5-FC), 5-fluorouracil (5-FU), and tubercidin (7-deazaadenosine)
orf19.4793	-1.76627	2.11513e-13	1.55219e-12	N/A	Putative ribosome-associated protein, ortholog of S. cerevisiae Tma16, Hap43-induced gene, Spider biofilm induced	Putative ribosome-associated protein, ortholog of S. cerevisiae Tma16, Hap43-induced gene, Spider biofilm induced
orf19.1642	-1.76214	2.44228e-18	2.99667e-17	LOC1	60S ribosomal subunit assembly/export protein LOC1 [Source:UniProtKB/Swiss-Prot;Acc:Q5AJF1]	Ortholog of S. cerevisiae Loc1, a nuclear protein involved in asymmetric localization of ASH1 mRNA in S. cerevisiae, Hap43-induced gene, Spider biofilm induced
orf19.6285	-1.75865	8.28164e-22	1.33005e-20	GLC7	Serine/threonine-protein phosphatase [Source:UniProtKB/TrEMBL;Acc:Q59N42]	Putative catalytic subunit of type 1 serine/threonine protein phosphatase, regulated by Shp1, induced in high iron, alternatively spliced intron in 5' UTR
orf19.5447	-1.75052	3.00966e-08	1.17382e-07	HGT19	MFS domain-containing protein [Source:UniProtKB/TrEMBL;Acc:Q5A7L9]	Putative MFS glucose/myo-inositol transporter, 20 member family, 12 transmembrane segments, extended N terminus, expressed in rich medium, Hap43, phagocytosis, rat catheter, Spider and flow model biofilm induced
orf19.542	-1.74121	3.31398e-17	3.65014e-16	HXK2	Hexokinase-2 [Source:UniProtKB/Swiss-Prot;Acc:P83776]	Hexokinase II, antigenic in humans, repressed by human neutrophils, Efg1-regulated, fluconazole-induced, gene regulation by Ssn6, present in exponential and stationary growth phase, flow model biofilm induced, Spider biofilm repressed
orf19.1062	-1.73434	2.05565e-06	6.16694e-06	N/A	Ortholog of C. dubliniensis CD36 : Cd36_04020, C. parapsilosis CDC317 : CPAR2_107000, C. auris B8441 : B9J08_003367, Candida tenuis NRRL Y-1498 : CANTEDRAFT_113990 and Pichia stipitis Pignal : PICST_32780	Ortholog of C. dubliniensis CD36 : Cd36_04020, C. parapsilosis CDC317 : CPAR2_107000, C. auris B8441 : B9J08_003367, Candida tenuis NRRL Y-1498 : CANTEDRAFT_113990 and Pichia stipitis Pignal : PICST_32780
orf19.3893	-1.73206	1.03655e-16	1.0815e-15	SCW11	Putative glucan endo-1\\3-beta-D-glucosidase [Source:UniProtKB/TrEMBL;Acc:A0A1D8PNW1]	Cell wall protein, repressed in ace2 mutant, repressed in core caspofungin response, induced in high iron, possibly an essential gene, disruptants not obtained by UAU1 method, rat catheter and Spider biofilm repressed
orf19.3138	-1.73203	2.85705e-11	1.61399e-10	NOP1	Histone-glutamine methyltransferase [Source:UniProtKB/TrEMBL;Acc:Q5A0V9]	Nucleolar protein, flucytosine induced, Hap43-induced, Spider biofilm repressed
orf19.1390	-1.7301	7.8964e-38	4.17624e-36	PMI1	Mannose-6-phosphate isomerase [Source:UniProtKB/Swiss-Prot;Acc:P34948]	Phosphomannose isomerase, cell wall biosynthesis enzyme, drug target, functional homolog of S. cerevisiae, E. coli phosphomannose isomerase, Gcn4-regulated, induced on adherence to polystyrene, phagocytosis, 3-AT, Spider biofilm repressed
orf19.6417	-1.72913	1.57141e-15	1.4432e-14	TSR1	Bms1-type G domain-containing protein [Source:UniProtKB/TrEMBL;Acc:Q5A346]	Component of 20S pre-rRNA processing unit, repressed by prostaglandins
orf19.1816	-1.72697	2.53961e-11	1.44531e-10	ALS3	Agglutinin-like protein 3 [Source:UniProtKB/Swiss-Prot;Acc:Q59L12]	Cell wall adhesin, epithelial adhesion, endothelial invasion, alleles vary in adhesiveness, immunoprotective in mice, binds SspB adhesin of S. gordonii in mixed biofilm, induced in/required for Spider biofilm, flow model biofilm repressed
orf19.3838	-1.72589	1.54626e-67	3.64858e-65	EFB1	Translation elongation factor 1 subunit beta [Source:UniProtKB/TrEMBL;Acc:A0A1D8PM35]	Translation elongation factor EF-1 beta, repressed by human whole blood or PMNs, macrophage/pseudohyphal-induced, antigenic in mouse, farnesol-downregulated, snoRNA snR18 is encoded within the EFB1 intron, Spider biofilm repressed
orf19.7015	-1.7256	3.9823e-61	6.7865e-59	RPP0	60S acidic ribosomal protein P0 [Source:UniProtKB/TrEMBL;Acc:A0A1D8PQS0]	Putative ribosomal protein, antigenic in mouse, repressed upon phagocytosis by murine macrophage, induced by Tbf1, overlaps orf19.7014, Spider biofilm repressed
orf19.2651	-1.72447	1.94094e-40	1.17898e-38	CAM1-1	Cam1-1p [Source:UniProtKB/TrEMBL;Acc:A0A1D8PNN8]	Putative translation elongation factor, downregulated upon phagocytosis by murine macrophages, Hap43-induced gene, Spider biofilm repressed
orf19.1470	-1.72326	7.97155e-19	1.02099e-17	RPS26A	40S ribosomal protein S26 [Source:UniProtKB/TrEMBL;Acc:Q5ALV6]	Ribosomal protein, regulated by Nrg1, Tup1, repressed upon phagocytosis by murine macrophage, alternatively spliced intron in 5'-UTR, Spider biofilm repressed
orf19.3553	-1.72265	1.25426e-15	1.16944e-14	RPF2	Ribosome production factor 2 homolog [Source:UniProtKB/TrEMBL;Acc:Q59ZG6]	Putative pre-rRNA processing protein, Hap43p-induced gene, mutation confers hypersensitivity to 5-fluorocytosine (5-FC), 5-fluorouracil (5-FU), and tubercidin (7-deazaadenosine)
orf19.1676	-1.72212	2.42538e-42	1.56629e-40	N/A	Predicted potassium ion transporter, Spider biofilm induced	Predicted potassium ion transporter, Spider biofilm induced
orf19.4109	-1.72202	8.36624e-36	3.85916e-34	PMT4	Dolichyl-phosphate-mannose--protein mannosyltransferase 4 [Source:UniProtKB/Swiss-Prot;Acc:Q59X23]	Protein mannosyltransferase, required for WT cell wall composition and virulence in mice, roles in hyphal growth and drug sensitivity, one of 5 family members, Axl2 a substrate, Spider biofilm repressed, Bcr1-repressed in RPMI a/a biofilm
orf19.1395	-1.71987	5.50334e-14	4.29554e-13	N/A	Cu/Pi carrier [Source:UniProtKB/TrEMBL;Acc:Q59YD1]	Ortholog(s) have copper ion transmembrane transporter activity, inorganic phosphate transmembrane transporter activity and role in cellular copper ion homeostasis, copper ion transmembrane transport, phosphate ion transmembrane transport
orf19.7358	-1.7133	1.3082e-25	2.84603e-24	SAM50	Omp85 domain-containing protein [Source:UniProtKB/TrEMBL;Acc:A0A1D8PKC1]	Predicted component of the SAM complex involved in mitochondrial protein import
orf19.840	-1.70934	1.18222e-14	9.80128e-14	RPL21A	Ribosomal 60S subunit protein L21A [Source:UniProtKB/TrEMBL;Acc:A0A1D8PGY0]	Putative ribosomal protein, repressed upon phagocytosis by murine macrophage, Spider biofilm repressed
orf19.3291	-1.70926	1.41709e-14	1.16696e-13	HMT1	Protein-arginine omega-N methyltransferase [Source:UniProtKB/TrEMBL;Acc:Q5A943]	Major type I protein arginine methyltransferase (PRMT), involved in asymmetric dimethylation of arginine residues, involved in nuclear export of Npl3p, Spider biofilm repressed
orf19.4560	-1.7091	2.32755e-26	5.57793e-25	BFR1	Bfr1p [Source:UniProtKB/TrEMBL;Acc:Q5AMT7]	Protein involved in the maintenance of normal ploidy, S. cerevisiae ortholog cofers Brefeldin A resistance, stationary phase enriched protein, Spider biofilm repressed
orf19.4384.1	-1.7072	0.000209906	0.000480692	N/A	MFS domain-containing protein [Source:UniProtKB/TrEMBL;Acc:Q5A001]	(orf19.4384.1) Putative MFS transporter, predicted ORF in Assembly 20, removed from Assembly 21, restored based on conservation among several Candida species
orf19.3618	-1.70596	2.58359e-15	2.31391e-14	YWP1	Yeast-form wall Protein 1 [Source:UniProtKB/Swiss-Prot;Acc:Q59Y31]	Secreted yeast wall protein, possible role in dispersal in host, involved in adhesion and biofilm formation, propeptide, growth phase, phosphate, Ssk1/Ssn6/Efg1/Efh1/Hap43 regulated, mRNA binds She3, flow and Spider biofilm repressed
orf19.5627	-1.70554	4.45214e-17	4.81726e-16	N/A	S. cerevisiae ortholog Hek2/Khd1 is a putative RNA binding protein involved in the asymmetric localization of ASH1 mRNA, Hap43-induced gene	S. cerevisiae ortholog Hek2/Khd1 is a putative RNA binding protein involved in the asymmetric localization of ASH1 mRNA, Hap43-induced gene
orf19.1047	-1.70541	3.43702e-15	3.02961e-14	ERB1	Ribosome biogenesis protein ERB1 [Source:UniProtKB/Swiss-Prot;Acc:Q59VP7]	Protein with a predicted role in ribosomal large subunit biogenesis, mutation confers hypersensitivity to 5-fluorocytosine (5-FC), 5-fluorouracil (5-FU), and tubercidin (7-deazaadenosine), hyphal, macrophage repressed
orf19.2803	-1.70039	2.28255e-10	1.16695e-09	HEM13	Coproporphyrinogen oxidase [Source:UniProtKB/TrEMBL;Acc:Q59MR4]	Coproporphyrinogen III oxidase, antigenic, on yeast cell surface, not hyphae, iron-regulated expression, Hap43, macrophage-repressed, farnesol-induced, possibly essential, flow model biofilm induced, rat catheter, Spider biofilm repressed
orf19.5233	-1.69842	0.0170361	0.0276206	N/A	Ortholog of Candida albicans WO-1 : CAWG_00211	Ortholog of Candida albicans WO-1 : CAWG_00211
orf19.5232	-1.69524	9.50998e-18	1.09258e-16	CSI2	Brix domain-containing protein [Source:UniProtKB/TrEMBL;Acc:A0A1D8PFE1]	Putative 66S pre-ribosomal particle component, Hap43-induced, essential for growth, transposon mutation affects filamentous growth, Spider biofilm induced
orf19.3547	-1.69464	1.43264e-16	1.47224e-15	N/A	PUM-HD domain-containing protein [Source:UniProtKB/TrEMBL;Acc:A0A1D8PHC4]	Ortholog(s) have mRNA 3'-UTR binding, mRNA 5'-UTR binding, translation repressor activity, mRNA regulatory element binding activity and role in negative regulation of translation, protein stabilization, ribosomal large subunit biogenesis
orf19.926	-1.69272	1.17324e-42	7.73961e-41	EXO1	Rad2 family nuclease [Source:UniProtKB/TrEMBL;Acc:A0A1D8PMZ2]	Putative exodeoxyribonuclease, cell-cycle regulated periodic mRNA expression
orf19.6477	-1.69179	1.11494e-25	2.45166e-24	TRM82	tRNA (guanine-N(7)-)-methyltransferase non-catalytic subunit TRM82 [Source:UniProtKB/Swiss-Prot;Acc:Q5AH60]	Ortholog(s) have tRNA (guanine-N7-)-methyltransferase activity, role in tRNA (guanine-N7)-methylation and cytosol, nucleus, tRNA (m7G46) methyltransferase complex localization
orf19.2332	-1.69099	9.05656e-09	3.75165e-08	N/A	Ortholog of C. dubliniensis CD36 : Cd36_10180, C. parapsilosis CDC317 : CPAR2_210560, Candida tropicalis MYA-3404 : CTRG_04072, Candida albicans WO-1 : CAWG_00348 and Candida metapsilosis : CMET_2506	Ortholog of C. dubliniensis CD36 : Cd36_10180, C. parapsilosis CDC317 : CPAR2_210560, Candida tropicalis MYA-3404 : CTRG_04072, Candida albicans WO-1 : CAWG_00348 and Candida metapsilosis : CMET_2506
orf19.2709	-1.68967	1.6891e-14	1.38538e-13	ZUO1	J domain-containing protein [Source:UniProtKB/TrEMBL;Acc:Q5AF98]	Ortholog of S. cerevisiae Zuo1, a cytosolic ribosome-associated chaperone, likely to be essential for growth, based on an insertional mutagenesis strategy, Spider biofilm repressed
orf19.2475	-1.68926	0.000335508	0.000742815	PGA26	Predicted GPI-anchored protein 26 [Source:UniProtKB/Swiss-Prot;Acc:Q5AA09]	GPI-anchored adhesin-like protein of the cell wall, role in cell wall integrity, required for normal virulence, induced in high iron and during cell wall regeneration, Hap43-repressed
orf19.4149.1	-1.68892	2.48462e-16	2.49887e-15	N/A	Ribosomal_S17_N domain-containing protein [Source:UniProtKB/TrEMBL;Acc:A0A1D8PN83]	(orf19.4149.1) Protein component of the small (40S) ribosomal subunit, Spider biofilm repressed
orf19.5779	-1.68833	2.48817e-20	3.59175e-19	RNR1	Ribonucleoside-diphosphate reductase [Source:UniProtKB/TrEMBL;Acc:Q5A0N3]	Ribonucleotide reductase large subunit, induced in low iron, transposon mutation affects filamentous growth, farnesol upregulated in biofilm, regulated by cell cycle, tyrosol, cell density, regulated by Sef1, Sfu1, and Hap43
orf19.3276	-1.68374	9.29019e-14	7.07138e-13	PWP2	WD_REPEATS_REGION domain-containing protein [Source:UniProtKB/TrEMBL;Acc:Q5A852]	Putative 90S pre-ribosomal component, repressed in core stress response, repressed by prostaglandins, physically interacts with TAP-tagged Nop1, Hap43-induced
orf19.3087	-1.68104	2.64435e-38	1.46154e-36	UBI3	Ubiquitin-like domain-containing protein [Source:UniProtKB/TrEMBL;Acc:Q5A109]	Fusion of ubiquitin with the S34 protein of the small ribosomal subunit, mRNA decreases upon heat shock, appears to be degraded, functional homolog of S. cerevisiae RPS31, Hap43-induced, Spider biofilm repressed
orf19.1961	-1.68082	4.48058e-21	6.82093e-20	N/A	JmjC domain-containing protein [Source:UniProtKB/TrEMBL;Acc:A0A1D8PN39]	Planktonic growth-induced gene
orf19.5858	-1.67806	7.49445e-26	1.69662e-24	EGD2	Nascent polypeptide-associated complex subunit alpha [Source:UniProtKB/Swiss-Prot;Acc:Q5ANP2]	Nascent polypeptide associated complex protein alpha subunit, soluble protein in hyphae, macrophage/pseudohyphal-induced, protein level decrease in stationary phase cultures, GlcNAc-induced protein, Spider biofilm repressed
orf19.4631	-1.67565	1.00996e-09	4.77359e-09	ERG251	Fatty acid hydroxylase domain-containing protein [Source:UniProtKB/TrEMBL;Acc:A0A1D8PLB5]	C-4 sterol methyl oxidase, role in ergosterol biosynthesis, Hap43-induced, ketoconazole-induced, amphotericin B, caspofungin repressed, possibly essential gene, disruptants not obtained by UAU1 method, Spider biofilm repressed
orf19.2296	-1.67338	5.49921e-10	2.6904e-09	N/A	Predicted mucin-like protein, ketoconazole-induced, fluconazole-repressed, induced in cyr1 mutant, colony morphology-related gene regulation by Ssn6, flow model biofilm induced, Spider biofilm induced	Predicted mucin-like protein, ketoconazole-induced, fluconazole-repressed, induced in cyr1 mutant, colony morphology-related gene regulation by Ssn6, flow model biofilm induced, Spider biofilm induced
orf19.6877	-1.67184	1.62316e-27	4.08119e-26	PNG2	Png2p [Source:UniProtKB/TrEMBL;Acc:A0A1D8PHH2]	Putative peptide:N-glycanase, gene has variable numbers of 12-bp repeats, induced by caspofungin, ciclopirox olamine, ketoconazole or hypoxia, gene of core caspofungin response, Hap43-induced, Spider biofilm induced
orf19.3481	-1.66885	3.30614e-22	5.51174e-21	MRH4	ATP-dependent RNA helicase MRH4, mitochondrial [Source:UniProtKB/Swiss-Prot;Acc:Q59S59]	Putative mitochondrial ATP-dependent RNA helicase of the DEAD-box family, transcription is activated in the presence of elevated CO2
orf19.6190	-1.66865	1.10916e-43	8.00551e-42	SRB1	Mannose-1-phosphate guanyltransferase [Source:UniProtKB/Swiss-Prot;Acc:O93827]	Essential GDP-mannose pyrophosphorylase, makes GDP-mannose for protein glycosylation, functional in S. cerevisiae psa1, on yeast-form, not hyphal cell surface, alkaline induced, induced on adherence to polystyrene, Spider biofilm repressed
orf19.2962	-1.6657	6.01746e-23	1.0578e-21	N/A	Protein of unknown function, Spider biofilm induced	Protein of unknown function, Spider biofilm induced
orf19.3465	-1.66542	4.45766e-50	4.41093e-48	RPL10A	60S ribosomal protein L10a [Source:UniProtKB/Swiss-Prot;Acc:Q9UVJ4]	Predicted ribosomal protein, downregulated upon phagocytosis by murine macrophages, Hap43-induced, Spider biofilm repressed
orf19.2994.1	-1.66527	1.71101e-17	1.91203e-16	RPS16A	Ribosomal 40S subunit protein S16A [Source:UniProtKB/TrEMBL;Acc:A0A1D8PCW6]	(orf19.2994.1) Putative 40S ribosomal subunit, macrophage/pseudohyphal-induced after 16 h, Spider biofilm repressed
orf19.2905	-1.66401	3.95484e-06	1.14286e-05	N/A	Ortholog of Candida albicans WO-1 : CAWG_03194	Ortholog of Candida albicans WO-1 : CAWG_03194
orf19.6148	-1.65594	9.01492e-23	1.55355e-21	N/A	Homolog of nuclear distribution factor NudE, NUDEL, regulates dynein targeting to microtubule plus ends, flow model biofilm repressed	Homolog of nuclear distribution factor NudE, NUDEL, regulates dynein targeting to microtubule plus ends, flow model biofilm repressed
orf19.7303	-1.65584	0.00162803	0.00320331	N/A	Ortholog of C. dubliniensis CD36 : Cd36_34495, Candida tropicalis NEW ASSEMBLY : CTRG1_05947, Candida tropicalis MYA-3404 : CTRG_05947 and Candida albicans WO-1 : CAWG_02181	Ortholog of C. dubliniensis CD36 : Cd36_34495, Candida tropicalis NEW ASSEMBLY : CTRG1_05947, Candida tropicalis MYA-3404 : CTRG_05947 and Candida albicans WO-1 : CAWG_02181
orf19.2897	-1.65534	0.00175927	0.00343729	SOU2	Sorbose reductase homolog SOU2 [Source:UniProtKB/Swiss-Prot;Acc:P87218]	Protein similar to Sou1, not required for utilization of L-sorbose, Spider biofilm induced
orf19.4943	-1.65394	9.19125e-06	2.5423e-05	PSA2	NTP_transferase domain-containing protein [Source:UniProtKB/TrEMBL;Acc:Q5AL34]	Mannose-1-phosphate guanyltransferase, Hap43, macrophage-repressed, stationary phase enriched protein, Spider biofilm induced, rat catheter biofilm repressed
orf19.5446	-1.65354	5.28389e-06	1.50845e-05	N/A	Putative protein of unknown function, transcript is upregulated in clinical isolates from HIV+ patients with oral candidiasis, regulated by Ssn6	Putative protein of unknown function, transcript is upregulated in clinical isolates from HIV+ patients with oral candidiasis, regulated by Ssn6
orf19.6828	-1.64941	4.10108e-22	6.80004e-21	N/A	Ortholog(s) have role in rRNA processing and preribosome, large subunit precursor localization	Ortholog(s) have role in rRNA processing and preribosome, large subunit precursor localization
orf19.6785	-1.64852	3.29741e-26	7.75081e-25	RPS12	40S ribosomal protein S12 [Source:UniProtKB/TrEMBL;Acc:Q5ADQ6]	Acidic ribosomal protein S12, regulated by Gcn4, activated by Tbf1, repressed by amino acid starvation (3-AT), protein abundance is affected by URA3 expression in CAI-4 strain background, sumoylation target, Spider biofilm repressed
orf19.382	-1.64622	1.14759e-43	8.18659e-42	TEF2	Translation elongation factor 1-alpha, genes encoding ribosomal subunits, translation factors, and tRNA synthetases are downregulated upon phagocytosis by murine macrophage	Translation elongation factor 1-alpha, genes encoding ribosomal subunits, translation factors, and tRNA synthetases are downregulated upon phagocytosis by murine macrophage
orf19.6002	-1.64275	5.74898e-37	2.86748e-35	RPL8B	60S ribosomal protein L8 [Source:UniProtKB/TrEMBL;Acc:Q5ANA1]	Predicted ribosomal protein, regulated upon yeast-hypha switch, repressed upon phagocytosis by murine macrophage, Spider biofilm repressed
orf19.7596	-1.64183	2.26456e-07	7.91178e-07	N/A	Protein with a phosphoglycerate mutase family domain, Hap43-repressed gene	Protein with a phosphoglycerate mutase family domain, Hap43-repressed gene
orf19.5341	-1.64134	9.69214e-49	8.74431e-47	RPS4A	40S ribosomal protein S4 [Source:UniProtKB/TrEMBL;Acc:Q5A5Q8]	Predicted ribosomal protein, component of the small ribosomal subunit, repressed upon phagocytosis by murine macrophage, positively regulated by Tbf1, mutant is defective in filamentous growth and sensitive to osmotic stress
orf19.6248	-1.63992	0.00451812	0.00822756	N/A	Ortholog of C. dubliniensis CD36 : Cd36_06210, Candida tropicalis NEW ASSEMBLY : CTRG1_04227, Candida tropicalis MYA-3404 : CTRG_04227 and Candida albicans WO-1 : CAWG_00750	Ortholog of C. dubliniensis CD36 : Cd36_06210, Candida tropicalis NEW ASSEMBLY : CTRG1_04227, Candida tropicalis MYA-3404 : CTRG_04227 and Candida albicans WO-1 : CAWG_00750
orf19.3616	-1.63931	1.62198e-28	4.54377e-27	ERG9	FPP:FPP farnesyltransferase [Source:UniProtKB/TrEMBL;Acc:A0A1D8PI71]	Putative farnesyl-diphosphate farnesyl transferase (squalene synthase), sterol biosynthesis pathway, likely essential for growth, regulated by fluconazole, lovastatin, amphotericin B, caspofungin repressed, Spider biofilm repressed
orf19.2310	-1.63841	1.10708e-23	2.06441e-22	N/A	Regulator of rDNA transcription protein 5 [Source:UniProtKB/TrEMBL;Acc:A0A1D8PF15]	Predicted single-stranded nucleic acid binding protein, flow model biofilm induced
orf19.3942.1	-1.63697	1.27058e-15	1.18175e-14	RPL43A	Ribosomal 60S subunit protein L43A [Source:UniProtKB/TrEMBL;Acc:A0A1D8PP14]	(orf19.3942.1) Putative ribosomal protein, large subunit, repressed by human whole blood or PMNs, colony morphology-related gene regulation by Ssn6, Spider biofilm repressed
orf19.6541	-1.63566	9.47341e-33	3.6553e-31	RPL5	Ribosomal_L18_c domain-containing protein [Source:UniProtKB/TrEMBL;Acc:Q5AGZ7]	Ribosomal protein, repressed upon phagocytosis by murine macrophages, Hap43-induced, Spider biofilm repressed
orf19.1860	-1.63449	2.86133e-24	5.55515e-23	LSC2	Succinate--CoA ligase [ADP-forming] subunit beta, mitochondrial [Source:UniProtKB/TrEMBL;Acc:A0A1D8PTB5]	Putative succinate-CoA ligase beta subunit, regulated by Mig1, Tup1, induced in high iron, protein present in exponential and stationary growth phase yeast cells, Spider biofilm repressed
orf19.7154	-1.63393	4.59976e-14	3.60864e-13	UTP18	WD_REPEATS_REGION domain-containing protein [Source:UniProtKB/TrEMBL;Acc:A0A1D8PRJ5]	Putative U3 snoRNA-associated protein, Hap43-induced, repressed in core stress response, physically interacts with TAP-tagged Nop1
orf19.4640	-1.62496	9.27625e-26	2.06945e-24	PWP1	WD_REPEATS_REGION domain-containing protein [Source:UniProtKB/TrEMBL;Acc:A0A1D8PLA3]	Putative rRNA processing protein, Hap43-induced, repressed in core stress response
orf19.1154	-1.62393	2.11215e-78	9.96772e-76	EGD1	Nascent polypeptide-associated complex subunit beta [Source:UniProtKB/Swiss-Prot;Acc:Q59TU0]	Putative GAL4 DNA-binding enhancer protein, soluble protein in hyphae, biofilm induced, macrophage/pseudohyphal-induced, equal level of protein in exponential and stationary growth phase yeast cultures, Spider biofilm repressed
orf19.2735	-1.62368	4.5106e-18	5.41537e-17	SEN2	tRNA-splicing endonuclease subunit Sen2 [Source:UniProtKB/TrEMBL;Acc:Q5AF73]	Putative tRNA splicing endonuclease subunit, mutation confers hypersensitivity to toxic ergosterol analog and to amphotericin B, 5'-UTR intron, Hap43-induced, Spider biofilm induced
orf19.6375	-1.62316	2.65005e-23	4.73996e-22	RPS20	Ribosomal_S10 domain-containing protein [Source:UniProtKB/TrEMBL;Acc:Q5A389]	Putative ribosomal protein, repressed upon phagocytosis by murine macrophage, transcript positively regulated by Tbf1, Spider biofilm repressed
orf19.3788.1	-1.62314	7.31081e-20	1.01705e-18	RPL30	Ribosomal_L7Ae domain-containing protein [Source:UniProtKB/TrEMBL;Acc:A0A1D8PM75]	(orf19.3788.1) Ribosomal 60S subunit protein, pre-rRNA processing, pre-mRNA alternatively spliced to productive/unproductive transcripts, temp-regulated splicing, colony morphology-related regulation by Ssn6, Tup1, Nrg1 regulated, Spider biofilm repressed
orf19.687.1	-1.62077	3.36985e-16	3.3671e-15	RPL25	Ribosomal_L23eN domain-containing protein [Source:UniProtKB/TrEMBL;Acc:A0A1D8PPS1]	(orf19.687.1) Putative rRNA-binding ribosomal protein component of the 60S ribosomal subunit, Hap43-induced, colony morphology-related gene regulation by Ssn6
orf19.7223	-1.61665	3.22135e-18	3.91346e-17	N/A	Protein-lysine N-methyltransferase [Source:UniProtKB/TrEMBL;Acc:A0A1D8PFW1]	Ortholog(s) have protein-lysine N-methyltransferase activity, role in peptidyl-lysine monomethylation and cytosol, nucleus localization
orf19.4093	-1.60977	8.90832e-14	6.78914e-13	PES1	Pescadillo homolog [Source:UniProtKB/Swiss-Prot;Acc:Q59X38]	Pescadillo homolog required for dispersal of biofilm cells into planktonic yeast cells, essential in yeast cells, not in hyphal cells, mutation confers hypersensitivity to 5-fluorocytosine, 5-fluorouracil, tubercidin
orf19.3322	-1.60505	1.50612e-21	2.38146e-20	DUT1	Deoxyuridine 5'-triphosphate nucleotidohydrolase [Source:UniProtKB/Swiss-Prot;Acc:P0CY19]	dUTP pyrophosphatase, cell-cycle regulated if expressed in S. cerevisiae, upstream MluI and SCB elements, 17-beta-estradiol, ethynyl estradiol, macrophage induced, decreased in stationary phase yeast, rat catheter, Spider biofilm repressed
orf19.1097	-1.605	1.90135e-08	7.61409e-08	ALS2	ALS family protein, role in adhesion, biofilm formation, germ tube induction, expressed at infection of human buccal epithelial cells, putative GPI-anchor, induced by ketoconazole, low iron and at cell wall regeneration, regulated by Sfu1p	ALS family protein, role in adhesion, biofilm formation, germ tube induction, expressed at infection of human buccal epithelial cells, putative GPI-anchor, induced by ketoconazole, low iron and at cell wall regeneration, regulated by Sfu1p
orf19.7503	-1.60399	1.31842e-10	6.97885e-10	CDA2	NodB homology domain-containing protein [Source:UniProtKB/TrEMBL;Acc:A0A1D8PRN6]	Putative chitin deacetylase, transcription is positively regulated by Tbf1p
orf19.5927	-1.60148	2.37122e-25	5.0512e-24	RPS15	Ribosomal 40S subunit protein S15 [Source:UniProtKB/TrEMBL;Acc:A0A1D8PK22]	Putative ribosomal protein, macrophage/pseudohyphal-induced after 16 h, repressed upon phagocytosis by murine macrophage, Spider biofilm repressed
orf19.3903	-1.59917	0.0280801	0.043591	MRV3	Mrv3p [Source:UniProtKB/TrEMBL;Acc:Q5AKB7]	Ortholog of Candida albicans WO-1 : CAWG_04793
orf19.946	-1.59888	2.44762e-12	1.56581e-11	MET14	Adenylyl-sulfate kinase [Source:UniProtKB/TrEMBL;Acc:Q5A500]	Putative adenylylsulfate kinase, predicted role in sulfur metabolism, possibly adherence-induced, protein present in exponential and stationary growth phase yeast, F-12/CO2 biofilm induced
orf19.2179.2	-1.59838	1.47207e-27	3.73187e-26	RPS10	S10_plectin domain-containing protein [Source:UniProtKB/TrEMBL;Acc:A0A1D8PI15]	(orf19.2179.2) Ribosomal protein S10, downregulated in the presence of human whole blood or PMNs, Spider biofilm repressed
orf19.823	-1.59556	0.000467369	0.00101216	N/A	Protein of unknown function, Spider biofilm induced	Protein of unknown function, Spider biofilm induced
orf19.6862	-1.59173	1.77875e-12	1.15477e-11	RIX1	Pre-rRNA-processing protein RIX1 [Source:UniProtKB/Swiss-Prot;Acc:Q59RA0]	Hap43-induced gene, mutation confers hypersensitivity to 5-fluorocytosine (5-FC), 5-fluorouracil (5-FU), and tubercidin (7-deazaadenosine)
orf19.2286	-1.59113	3.45971e-22	5.75212e-21	LIA1	Deoxyhypusine hydroxylase [Source:UniProtKB/Swiss-Prot;Acc:Q59Z14]	Putative deoxyhypusine hydroxylase, ketoconazole-induced, protein level decreases in stationary phase cultures, required for biofilm formation, Spider biofilm repressed
orf19.6403.1	-1.59054	3.95691e-64	8.09188e-62	RPP2A	Ribosomal protein P2A [Source:UniProtKB/TrEMBL;Acc:A0A1D8PTS0]	(orf19.6403.1) Acidic ribosomal protein, likely role in translation elongation regulation, interacts with Rpp1B, 1 of 4 similar ribosomal proteins (Rpp1A, Rpp1B, Rpp2A, Rpp2B), CUG start codon, upstream uORFs, Tbf1-induced, Spider biofilm repressed
orf19.6526	-1.58974	2.20075e-18	2.7221e-17	RBD2	Rhomboid protein 2 [Source:UniProtKB/Swiss-Prot;Acc:Q5AH12]	Ortholog(s) have nuclear periphery localization
orf19.5281	-1.58727	1.40642e-57	2.0066e-55	N/A	Predicted essential RNA-binding G protein, ortholog an effector of mating response pathway in S. cerevisiae, mainly associated with nuclear envelope and ER, flow model and Spider biofilm repressed	Predicted essential RNA-binding G protein, ortholog an effector of mating response pathway in S. cerevisiae, mainly associated with nuclear envelope and ER, flow model and Spider biofilm repressed
orf19.4669	-1.58592	1.00233e-06	3.1681e-06	AAT22	Aspartate aminotransferase [Source:UniProtKB/TrEMBL;Acc:A0A1D8PL85]	Aspartate aminotransferase, nitrogen metabolism, similar but not orthologous to S. cerevisiae Aat2, clade-associated gene expression, protein levels decrease in stationary phase yeast, mutant is viable, flow model biofilm repressed
orf19.2849	-1.58513	6.08706e-15	5.16516e-14	AQY1	Aqy1p [Source:UniProtKB/TrEMBL;Acc:Q5A1Z4]	Aquaporin water channel, osmotic shock resistance, WT freeze tolerance, virulent in mice, flucytosine repressed, flow model/RPMI/Spider/rat catheter biofilm induced, required for RPMI biofilm formation, Bcr1-induced in a/a RPMI biofilms
orf19.535	-1.58279	0.0251191	0.0393931	RBR1	Repressed By RIM101 protein 1 [Source:UniProtKB/Swiss-Prot;Acc:Q5A6M0]	Glycosylphosphatidylinositol (GPI)-anchored cell wall protein, required for filamentous growth at acidic pH, expression repressed by Rim101 and activated by Nrg1, Hap43-induced
orf19.2337	-1.58149	2.96378e-39	1.68359e-37	ALP1	AA_permease domain-containing protein [Source:UniProtKB/TrEMBL;Acc:Q59WG4]	Cystine transporter, present in pathogenic yeasts (no human or murine homolog), Spider biofilm induced
orf19.3969	-1.57935	3.07366e-11	1.73104e-10	SFL2	Transcription factor SFL2 [Source:UniProtKB/Swiss-Prot;Acc:Q5AK51]	Transcription factor involved in regulation of morphogenesis, regulates transcription in response to carbon dioxide levels, required for filamentous growth, for virulence in RHE model but not in mice, Spider biofilm induced
orf19.1635	-1.57861	3.393e-25	7.12878e-24	RPL12	Ribosomal 60S subunit protein L12A [Source:UniProtKB/TrEMBL;Acc:Q5AJF7]	Ribosomal protein L12, 60S ribosomal subunit, downregulated by human whole blood or polymorphonuclear cells, genes encoding cytoplasmic ribosomal subunits are downregulated upon phagocytosis by macrophage, Tbf1p-activated, Hap43p-induced
orf19.3778	-1.57203	1.16146e-18	1.46315e-17	N/A	WD_REPEATS_REGION domain-containing protein [Source:UniProtKB/TrEMBL;Acc:A0A1D8PM77]	Protein with a predicted role in ribosome biogenesis, mutation confers hypersensitivity to 5-fluorocytosine (5-FC), 5-fluorouracil (5-FU), repressed in core stress response, repressed by prostaglandins, Hap43-induced
orf19.2111.2	-1.57184	7.43484e-22	1.2035e-20	RPL38	Ribosomal 60S subunit protein L38 [Source:UniProtKB/TrEMBL;Acc:A0A1D8PG16]	(orf19.2111.2) 60S ribosomal ribosomal protein subunit, genes encoding cytoplasmic ribosomal subunits, translation factors, tRNA synthetases are downregulated upon phagocytosis by murine macrophage
orf19.4377	-1.57163	1.75409e-17	1.95661e-16	KRE1	Protein KRE1 [Source:UniProtKB/Swiss-Prot;Acc:P0CY22]	Cell wall glycoprotein, beta glucan synthesis, increases glucan content in S. cerevisiae kre1, complements killer toxin sensitivity, caspofungin induced, Spider/rat catheter/flow model biofilm induced, Bcr1-repressed in RPMI a/a biofilms
orf19.4831	-1.57025	4.51143e-24	8.59553e-23	MTS1	Sphingolipid C9-methyltransferase [Source:UniProtKB/Swiss-Prot;Acc:Q5APD4]	Sphingolipid C9-methyltransferase, catalyzes methylation of the 9th carbon in the long chain base component of glucosylceramides, glucosylceramide biosynthesis is important for virulence, Spider biofilm repressed
orf19.4746	-1.56806	4.81765e-22	7.92394e-21	JIP5	WD repeat-containing protein JIP5 [Source:UniProtKB/Swiss-Prot;Acc:Q5AQ62]	Ortholog of S. cerevisiae Jip5, predicted role in biogenesis of the large ribosomal subunit, repressed in core stress response, Hap43-induced gene
orf19.1601	-1.56664	2.36492e-31	8.33839e-30	RPL3	Ribosomal 60S subunit protein L3 [Source:UniProtKB/TrEMBL;Acc:Q59LS1]	Ribosomal protein, large subunit, induced by ciclopirox olamine treatment, genes encoding cytoplasmic ribosomal subunits are downregulated upon phagocytosis by murine macrophages, Hap43-induced gene, Spider biofilm repressed
orf19.7011	-1.56653	4.62239e-12	2.85871e-11	N/A	NUC173 domain-containing protein [Source:UniProtKB/TrEMBL;Acc:A0A1D8PQQ7]	Ortholog(s) have role in maturation of SSU-rRNA from tricistronic rRNA transcript (SSU-rRNA, 5.8S rRNA, LSU-rRNA) and nucleus, preribosome, small subunit precursor localization
orf19.4909.1	-1.56615	4.18879e-39	2.35763e-37	RPL42	Ribosomal 60S subunit protein L42A [Source:UniProtKB/TrEMBL;Acc:A0A1D8PEV4]	(orf19.4909.1) Putative 60S ribosomal subunit protein, colony morphology-related gene regulation by Ssn6, Spider biofilm repressed
orf19.6813	-1.56485	1.77244e-05	4.69513e-05	N/A	Protein of unknown function, Hap43-induced gene	Protein of unknown function, Hap43-induced gene
orf19.2994	-1.56058	9.88988e-17	1.03364e-15	RPL13	60S ribosomal protein L13 [Source:UniProtKB/Swiss-Prot;Acc:O59931]	Putative ribosomal subunit, antigenic during murine infection, downregulated upon phagocytosis by murine macrophage, Spider biofilm repressed
orf19.1853	-1.55917	1.57441e-21	2.48304e-20	HHT2	Histone H3.1/H3.2 [Source:UniProtKB/Swiss-Prot;Acc:Q59VN2]	Putative histone H3, farnesol regulated, Hap43-induced, rat catheter and Spider biofilm repressed
orf19.2360	-1.55687	4.65896e-43	3.17586e-41	URA2	Aspartate carbamoyltransferase [Source:UniProtKB/TrEMBL;Acc:A0A1D8PTD1]	Putative bifunctional carbamoylphosphate synthetase-aspartate transcarbamylase, flucytosine induced, macrophage/pseudohyphal-induced, 5'-UTR intron, flow model biofilm repressed
orf19.6507	-1.55565	4.43487e-32	1.62922e-30	N/A	Peptidase_M24 domain-containing protein [Source:UniProtKB/TrEMBL;Acc:A0A1D8PR11]	Putative curved DNA-binding protein orthologous to S. pombe Cdb4, stationary phase enriched protein, rat catheter and Spider biofilm repressed
orf19.5645	-1.55509	5.54748e-08	2.08668e-07	MET15	Bifunctional cysteine synthase/O-acetylhomoserine aminocarboxypropyltransferase [Source:UniProtKB/TrEMBL;Acc:Q59US5]	O-acetylhomoserine O-acetylserine sulfhydrylase, sulfur amino acid synthesis, immunogenic, Hog1, adherence-induced, brown color of mutant in Pb(2+) medium a visual selection, chlamydospore formation induced, F-12/CO2 biofilm induced
orf19.5225.2	-1.55244	8.11502e-17	8.53957e-16	RPL27A	60S ribosomal protein L27 [Source:UniProtKB/TrEMBL;Acc:A0A1D8PFG4]	(orf19.5225.2) Ribosomal protein L27, Spider biofilm repressed
orf19.6873	-1.5515	6.8543e-40	4.04338e-38	RPS8A	40S ribosomal protein S8 [Source:UniProtKB/TrEMBL;Acc:Q59T44]	Small 40S ribosomal subunit protein, induced by ciclopirox olamine, repressed upon phagocytosis by murine macrophage, 5'-UTR intron, Hap43-induced, Spider biofilm repressed
orf19.7034	-1.54153	3.03647e-20	4.34237e-19	N/A	Putative eIF4E-associated protein,, accelerates mRNA degradation by promoting decapping, Spider biofilm repressed	Putative eIF4E-associated protein,, accelerates mRNA degradation by promoting decapping, Spider biofilm repressed
orf19.4255	-1.53863	5.80449e-15	4.94591e-14	ECM331	Cell surface GPI-anchored protein ECM33 [Source:UniProtKB/Swiss-Prot;Acc:Q5AGC4]	GPI-anchored protein, mainly at plasma membrane, also at cell wall, Hap43, caspofungin-induced, Plc1-regulated, Hog1, Rim101-repressed, colony morphology-related regulated by Ssn6, induced by ketoconazole and hypoxia
orf19.3812	-1.53272	5.62204e-28	1.50617e-26	SSZ1	Ssz1p [Source:UniProtKB/TrEMBL;Acc:Q5A678]	Putative HSP70 chaperone, protein level decreases in stationary phase cultures, Spider biofilm repressed
orf19.5024	-1.53102	1.27651e-20	1.89164e-19	GND1	6-phosphogluconate dehydrogenase, decarboxylating [Source:UniProtKB/TrEMBL;Acc:A0A1D8PFS4]	6-phosphogluconate dehydrogenase, soluble in hyphae, farnesol, macrophage-induced protein, antigenic in mice, dual localization to cytosol and peroxisomes depends on alternative splicing, rat catheter and Spider biofilm repressed
orf19.5964.2	-1.53007	2.51315e-29	7.55794e-28	RPL35	Ribosomal 60S subunit protein L35A [Source:UniProtKB/TrEMBL;Acc:A0A1D8PK30]	(orf19.5964.2) Ribosomal protein, downregulation correlates with clinical development of fluconazole resistance, colony morphology-related gene regulation by Ssn6, Hap43-induced, Spider biofilm repressed
orf19.88	-1.52534	1.18575e-09	5.54041e-09	ILV5	Ketol-acid reductoisomerase, mitochondrial [Source:UniProtKB/TrEMBL;Acc:A0A1D8PPG7]	Ketol-acid reductoisomerase, antigenic, regulated by Gcn4, GlcNAc, amino acid starvation (3-AT)-induced, macrophage-repressed protein, protein present in exponential and stationary phase, flow model and Spider biofilm repressed
orf19.6584	-1.52158	1.41836e-23	2.60529e-22	PRT1	Eukaryotic translation initiation factor 3 subunit B [Source:UniProtKB/Swiss-Prot;Acc:Q5AGV4]	Putative translation initiation factor eIF3, mutation confers hypersensitivity to roridin A, verrucarin A, genes encoding ribosomal subunits, translation factors, tRNA synthetases are downregulated upon phagocytosis by murine macrophages
orf19.4216	-1.52113	1.86996e-07	6.597e-07	N/A	Hsp12p [Source:UniProtKB/TrEMBL;Acc:A0A1D8PNC7]	Putative heat shock protein, decreased expression in hyphae, transcription is increased in populations of cells exposed to fluconazole over multiple generations, overexpression increases resistance to farnesol and azoles
orf19.2119	-1.51736	4.2179e-13	2.95426e-12	NDT80	NDT80 domain-containing protein [Source:UniProtKB/TrEMBL;Acc:Q5ACU9]	Ortholog of Ndt80, meiosis-specific transcription factor, activator of CDR1 induction by antifungal drugs, required for wild-type drug resistance and for Spider biofilm formation, transcript induced by antifungal drug treatment
orf19.7188	-1.51735	2.02895e-53	2.54032e-51	RPP1B	Ribosomal protein P1B [Source:UniProtKB/TrEMBL;Acc:A0A1D8PRG5]	Conserved acidic ribosomal protein, likely involved in regulation of translation elongation, interacts with Rpp2A, 1 of 4 similar C. albicans ribosomal proteins (Rpp1A, Rpp1B, Rpp2A, Rpp2B), induced by Tbf1, Spider biofilm repressed
orf19.1633	-1.5168	4.2273e-13	2.95426e-12	UTP4	WD_REPEATS_REGION domain-containing protein [Source:UniProtKB/TrEMBL;Acc:A0A1D8PJD3]	Putative U3 snoRNA-associated protein, Hap43-induced, physically interacts with TAP-tagged Nop1, Spider biofilm induced
orf19.3133	-1.51623	1.89256e-12	1.22477e-11	GUT2	Glycerol-3-phosphate dehydrogenase [Source:UniProtKB/TrEMBL;Acc:A0A1D8PMP1]	Glycerol-3-phosphate dehydrogenase, Plc1p-regulated, rat catheter biofilm induced, Spider biofilm induced
orf19.4191	-1.51533	2.61586e-19	3.48876e-18	RLP24	Ribosome biogenesis protein RLP24 [Source:UniProtKB/TrEMBL;Acc:Q59SI1]	Putative ribosomal protein, Hap43-induced, essential gene, heterozygous mutation confers hypersensitivity to 5-fluorocytosine (5-FC), 5-fluorouracil (5-FU), and tubercidin (7-deazaadenosine), Spider biofilm induced
orf19.3559	-1.51166	5.40484e-33	2.18149e-31	N/A	Mitochondrial 37S ribosomal protein MRPS35 [Source:UniProtKB/TrEMBL;Acc:A0A1D8PHE0]	S. cerevisiae ortholog Mrps35p is a structural constituent of ribosome and localizes to mitochondrial small ribosomal subunit, the snoRNA CD39 is encoded within the MRPS35 intron
orf19.2309.2	-1.50429	1.01159e-55	1.32045e-53	RPL2	Ribosomal_L2_C domain-containing protein [Source:UniProtKB/TrEMBL;Acc:A0A1D8PF08]	(orf19.2309.2) Putative 60S ribosomal protein L2, Hap43-induced gene, repressed in infected rabbit kidney in SC5314, but not NGY152, strain background, Spider biofilm repressed
orf19.6988	-1.50256	4.2579e-31	1.47583e-29	OST1	Dolichyl-diphosphooligosaccharide--protein glycosyltransferase subunit 1 [Source:UniProtKB/TrEMBL;Acc:A0A1D8PK87]	Alpha subunit of the oligosaccharyltransferase complex of the ER lumen, catalyzes asparagine-linked glycosylation of newly synthesized proteins, Spider biofilm repressed
orf19.7634	-1.50051	1.34086e-10	7.09151e-10	MCD1	Kleisin alpha [Source:UniProtKB/TrEMBL;Acc:A0A1D8PU88]	Alpha-kleisin cohesin complex subunit, for sister chromatid cohesion in mitosis and meiosis, repressed by alpha pheromone in SpiderM medium, periodic cell-cycle expression, Hap43-repressed, rat catheter and Spider biofilm repressed
orf19.1791	-1.4995	1.30964e-16	1.35491e-15	N/A	Putative protein with a predicted role in 60S ribosomal subunit biogenesis, Hap43p-induced gene, ortholog of S. cerevisiae MAK11	Putative protein with a predicted role in 60S ribosomal subunit biogenesis, Hap43p-induced gene, ortholog of S. cerevisiae MAK11
orf19.2638.1	-1.4988	1.84271e-13	1.36205e-12	N/A	(orf19.2638.1) Protein of unknown function	(orf19.2638.1) Protein of unknown function
orf19.568	-1.49834	2.79688e-10	1.41109e-09	SPE2	S-adenosylmethionine decarboxylase proenzyme [Source:UniProtKB/TrEMBL;Acc:A0A1D8PMZ8]	Putative S-adenosylmethionine decarboxylase, Hap43-induced gene, possibly adherence-induced, Spider biofilm induced
orf19.3789	-1.49679	5.37515e-33	2.18149e-31	RPL24A	Ribosomal 60S subunit protein L24A [Source:UniProtKB/TrEMBL;Acc:Q5A6A1]	Predicted ribosomal protein, downregulated upon phagocytosis by murine macrophage, intron in 5'-UTR, Hap43-induced, Spider biofilm repressed
orf19.7018	-1.49388	8.83804e-20	1.22396e-18	RPS18	Ribosomal 40S subunit protein S18B [Source:UniProtKB/TrEMBL;Acc:A0A1D8PQQ5]	Predicted ribosomal protein, repressed upon phagocytosis by murine macrophage, repressed by nitric oxide, Hap43-induced, Spider biofilm repressed
orf19.5073	-1.49313	3.08338e-27	7.65852e-26	DPM1	Dolichol-phosphate mannosyltransferase subunit 1 [Source:UniProtKB/TrEMBL;Acc:A0A1D8PEA2]	Dolichol-phosphate mannose synthase catalytic subunit, filament induced, Tup1-regulated, flow model and rat catheter biofilm repressed
orf19.5466	-1.49155	1.83504e-16	1.87009e-15	RPS24	40S ribosomal protein S24 [Source:UniProtKB/TrEMBL;Acc:Q5A7K0]	Predicted ribosomal protein, hyphal downregulated, repressed upon phagocytosis by murine macrophage, transcriptionally activated by Tbf1, Spider biofilm repressed
orf19.2952	-1.48987	1.08546e-22	1.85496e-21	EXG2	Glucan 1,3-beta-glucosidase 2 [Source:UniProtKB/Swiss-Prot;Acc:Q5AIA1]	GPI-anchored cell wall protein, similar to S. cerevisiae exo-1,3-beta-glucosidase Exg2p, predicted Kex2p substrate, induced during cell wall regeneration, possibly an essential gene, disruptants not obtained by UAU1 method, Hap43p-repressed
orf19.6090	-1.48823	5.28631e-16	5.17249e-15	N/A	Putative nucleolar protein with a predicted role in pre-rRNA processing and ribosome biogenesis, repressed by nitric oxide, required for flow model biofilm formation, Spider biofilm repressed	Putative nucleolar protein with a predicted role in pre-rRNA processing and ribosome biogenesis, repressed by nitric oxide, required for flow model biofilm formation, Spider biofilm repressed
orf19.4668	-1.48747	1.34789e-09	6.25513e-09	N/A	Protein with a glycoside hydrolase domain, mutants are viable	Protein with a glycoside hydrolase domain, mutants are viable
orf19.4193.1	-1.48707	5.38361e-35	2.37615e-33	RPS13	Ribosomal_S13_N domain-containing protein [Source:UniProtKB/TrEMBL;Acc:A0A1D8PPE0]	(orf19.4193.1) Putative ribosomal protein of the small subunit
orf19.3932.1	-1.48167	3.07552e-11	1.73104e-10	N/A	(orf19.3932.1) Has domain(s) with predicted nucleic acid binding, nucleotide binding activity	(orf19.3932.1) Has domain(s) with predicted nucleic acid binding, nucleotide binding activity
orf19.3334	-1.4801	2.05175e-29	6.26245e-28	RPS21	S5 DRBM domain-containing protein [Source:UniProtKB/TrEMBL;Acc:Q5A900]	Protein component of the small (40S) subunit, repressed upon phagocytosis by murine macrophage, positively regulated by Tbf1, Spider biofilm repressed
orf19.7080	-1.47854	6.40239e-13	4.37402e-12	LEU2	3-isopropylmalate dehydrogenase [Source:UniProtKB/TrEMBL;Acc:A0A1D8PQK5]	Isopropyl malate dehydrogenase, leucine biosynthesis, induced by human whole blood or PMNs, protein level decreases in stationary phase, GlcNAc-induced protein, flow model biofilm repressed
orf19.6286.2	-1.47803	2.74954e-11	1.55613e-10	RPS27	40S ribosomal protein S27 [Source:UniProtKB/TrEMBL;Acc:A0A1D8PTI7]	(orf19.6286.2) Putative ribosomal protein, repressed upon phagocytosis by murine macrophage, Spider biofilm repressed
orf19.3507	-1.47729	2.03314e-08	8.10481e-08	MCR1	NADH-cytochrome b5 reductase 2 [Source:UniProtKB/Swiss-Prot;Acc:Q59M70]	NADH-cytochrome-b5 reductase, soluble in hyphae, alkaline downregulated, farnesol, ketoconazole or flucytosine induced, protein present in exponential and stationary growth phase yeast, YNB biofilm induced, rat catheter biofilm repressed
orf19.6265.1	-1.47578	1.59116e-19	2.15968e-18	RPS14B	Ribosomal 40S subunit protein S14B [Source:UniProtKB/TrEMBL;Acc:A0A1D8PDT3]	(orf19.6265.1) Putative ribosomal protein, repressed upon phagocytosis by murine macrophage, transcript positively regulated by Tbf1, Spider biofilm repressed
orf19.2864.1	-1.47571	7.65771e-65	1.62e-62	RPL28	Ribosomal_L18e/L15P domain-containing protein [Source:UniProtKB/TrEMBL;Acc:A0A1D8PSC5]	(orf19.2864.1) Putative ribosomal protein, Plc1-regulated, downregulated upon phagocytosis by murine macrophage, Spider biofilm repressed
orf19.953.1	-1.47333	1.98309e-21	3.09574e-20	COF1	Actin-depolymerizing factor 1 [Source:UniProtKB/TrEMBL;Acc:A0A1D8PMW6]	(orf19.953.1) Putative cofilin, macrophage-induced protein, protein present in exponential and stationary-phase yeast cells, but higher amounts in stationary phase
orf19.552	-1.47221	8.14427e-09	3.4013e-08	ATG22	Autophagy-related protein 22 [Source:UniProtKB/Swiss-Prot;Acc:Q5A6K2]	Ortholog of a S. cerevisiae Atg22, a vacuolar integral membrane protein required for efflux of amino acids during autophagic body breakdown in the vacuole, possibly an essential gene, disruptants not obtained by UAU1 method
orf19.6663	-1.47164	3.25992e-24	6.24988e-23	RPS25B	40S ribosomal protein S25 [Source:UniProtKB/TrEMBL;Acc:A0A1D8PNQ6]	Ribosomal protein, macrophage/pseudohyphal-induced after 16 h, repressed upon phagocytosis by murine macrophage, transcript positively regulated by Tbf1, 5'-UTR intron, Hap43-induced, Spider biofilm repressed
orf19.1686	-1.4714	4.28017e-16	4.22168e-15	N/A	FGGY_C domain-containing protein [Source:UniProtKB/TrEMBL;Acc:Q5AJA6]	Has domain(s) with predicted phosphotransferase activity, alcohol group as acceptor activity and role in carbohydrate metabolic process
orf19.5791	-1.46827	4.81915e-16	4.73047e-15	IDH2	Isocitrate dehydrogenase [NAD] subunit, mitochondrial [Source:UniProtKB/TrEMBL;Acc:A0A1D8PGS5]	Putative mitochondrial NAD-isocitrate dehydrogenase subunit, induced by ciclopirox, induced in high iron, present in exponential and stationary growth phases, Spider biofilm repressed
orf19.4660	-1.463	4.96588e-22	8.14591e-21	RPS6A	40S ribosomal protein S6 [Source:UniProtKB/TrEMBL;Acc:A0A1D8PL99]	Ribosomal protein 6A, localizes to cell surface of yeast cells but not hyphae, repressed upon phagocytosis by murine macrophage, possibly essential, Hap43-induced, Spider biofilm repressed
orf19.4266	-1.46271	1.76999e-19	2.38657e-18	SPR28	Septin-type G domain-containing protein [Source:UniProtKB/TrEMBL;Acc:A0A1D8PNG4]	Septin, similar to S. cerevisiae meiotic/sporulation septin, mutant has no obvious phenotype, two introns with noncanonical branch site and 5' splice site, respectively, splicing inhibited upon exposure to alpha-factor
orf19.2765	-1.46219	2.92609e-14	2.32835e-13	PGA62	Cell wall protein PGA62 [Source:UniProtKB/Swiss-Prot;Acc:Q5AF41]	Adhesin-like cell wall protein, putative GPI-anchor, fluconazole-induced, induced in high iron, induced during cell wall regeneration, Cyr1 or Ras1 repressed, Tbf1 induced
orf19.4701	-1.46199	2.66908e-15	2.38352e-14	N/A	Elongator subunit [Source:UniProtKB/TrEMBL;Acc:A0A1D8PL76]	Ortholog(s) have ATPase activity, tRNA binding activity, role in protein urmylation, regulation of transcription by RNA polymerase II, tRNA wobble uridine modification and elongator holoenzyme complex localization
orf19.5197	-1.46118	6.99167e-24	1.31981e-22	APE2	Aminopeptidase 2 [Source:UniProtKB/Swiss-Prot;Acc:Q59KZ1]	Neutral arginine, alanine, leucine specific metallo-aminopeptidase, purified from cell wall/intracellular fractions, protein repressed during mating, Hog1, farnesol-induced, may be essential (UAU1 method), rat catheter biofilm repressed
orf19.1199	-1.45801	1.73726e-08	6.98892e-08	NOP5	Nucleolar protein 58 [Source:UniProtKB/Swiss-Prot;Acc:Q59S06]	Ortholog of S. cerevisiae Nop58, involved in pre-rRNA process, Tn mutation affects filamentous growth, macrophage/pseudohyphal-induced, physically interacts with TAP-tagged Nop1, Spider biofilm repressed
orf19.3160	-1.4565	1.12784e-06	3.53385e-06	HSP12	Hsp12p [Source:UniProtKB/TrEMBL;Acc:A0A1D8PNC7]	Heat-shock protein, induced by osmotic/oxidative/cadmium stress, fluphenazine treatment, low iron, CDR1 and CDR2 overexpression, or ssn6 or ssk1 null mutation, overexpression increases resistance to farnesol and azoles
orf19.5850	-1.45624	7.25371e-11	3.9243e-10	NOC2	mRNA-binding ribosome synthesis protein [Source:UniProtKB/TrEMBL;Acc:Q59M49]	Putative nucleolar complex protein, Hap43-induced, transposon mutation affects filamentous growth, mutation confers hypersensitivity to 5-fluorouracil (5-FU), tubercidin (7-deazaadenosine), repressed in core stress response
orf19.1906	-1.45542	4.15526e-09	1.81442e-08	N/A	Protein of unknown function, flow model biofilm induced	Protein of unknown function, flow model biofilm induced
orf19.4152	-1.45313	9.7578e-32	3.50083e-30	CEF3	Elongation factor 3 [Source:UniProtKB/Swiss-Prot;Acc:P25997]	Translation elongation factor 3, antigenic in humans, predicted C-term nucleotide-binding active site, protein on surface of yeast, not hyphae, polystyrene adherence induced, higher protein amount in stationary phase, possibly essential
orf19.4931.1	-1.45161	2.0624e-22	3.48563e-21	RPL14	Ribosomal_L14e domain-containing protein [Source:UniProtKB/TrEMBL;Acc:A0A1D8PFL9]	(orf19.4931.1) Ribosomal protein L14, promoter bound directly by Tbf1p, Hap43p-induced gene
orf19.493	-1.45101	6.177e-32	2.24236e-30	RPL15A	Ribosomal protein L15 [Source:UniProtKB/TrEMBL;Acc:Q5A6R1]	Putative ribosomal protein, repressed upon phagocytosis by murine macrophage, positively regulated by Tbf1, Spider biofilm repressed
orf19.6022	-1.45098	4.19292e-18	5.05375e-17	NRM1	Nrm1p [Source:UniProtKB/TrEMBL;Acc:A0A1D8PCB2]	Transcriptional regulator of cell cycle gene expression, regulates expression of genes involved in DNA replication stress, interacts with Swi4 and Swi6, repressed during core stress response, Spider biofilm repressed
orf19.2713	-1.44986	2.79276e-07	9.63102e-07	N/A	Ortholog(s) have D-loop DNA binding, Y-form DNA binding, double-stranded DNA binding, four-way junction DNA binding activity, role in reciprocal meiotic recombination and MutSgamma complex, nuclear chromosome localization	Ortholog(s) have D-loop DNA binding, Y-form DNA binding, double-stranded DNA binding, four-way junction DNA binding activity, role in reciprocal meiotic recombination and MutSgamma complex, nuclear chromosome localization
orf19.3324	-1.44579	2.88993e-20	4.14246e-19	TIF	ATP-dependent RNA helicase eIF4A [Source:UniProtKB/Swiss-Prot;Acc:P87206]	Translation initiation factor, upregulated in highly virulent strain compared to less virulent strain, antigenic in human, flucytosine induced, downregulated upon phagocytosis by macrophages, Spider biofilm repressed
orf19.5928	-1.44322	6.81046e-28	1.80096e-26	RPP2B	Ribosomal protein P2B [Source:UniProtKB/TrEMBL;Acc:Q5ANH5]	Conserved acidic ribosomal protein, possibly involved in regulation of translation elongation, interacts with Rpp1A, 1 of 4 similar C. albicans proteins (Rpp1A, Rpp1B, Rpp2A, Rpp2B), macrophage/pseudohyphal-induced, Spider biofilm repressed
orf19.7150	-1.44311	3.33337e-12	2.10177e-11	NRG1	Transcriptional regulator NRG1 [Source:UniProtKB/Swiss-Prot;Acc:Q5A0E5]	Transcription factor/repressor, regulates chlamydospore formation/hyphal gene induction/virulence and rescue/stress response genes, effects both Tup1 dependent and independent regulation, flow model biofilm induced, Spider biofilm repressed
orf19.3380	-1.43923	0.000567823	0.00121042	HWP2	Hyphal wall protein 2 [Source:UniProtKB/Swiss-Prot;Acc:Q59PF9]	GPI-anchored, glycosylated cell wall protein, required for biofilm formation, adhesion, filamentous growth on some media, expressed in hyphae, mutant delayed in virulence, regulated by Efg1, Tup1, similar to Hwp1 and Rbt1 domains
orf19.2183	-1.43763	5.23662e-11	2.8865e-10	KRE30	ATP-binding cassette family ATPase [Source:UniProtKB/TrEMBL;Acc:Q5A2T2]	YEF3-subfamily ABC family protein, predicted not to be a transporter, repressed in core stress response, mutation confers hypersensitivity to amphotericin B
orf19.5763	-1.43617	2.13964e-09	9.64489e-09	N/A	Has domain(s) with predicted oxidoreductase activity and role in metabolic process	Has domain(s) with predicted oxidoreductase activity and role in metabolic process
orf19.2478.1	-1.43117	1.04585e-20	1.56114e-19	N/A	Ribosomal 60S subunit protein L7A [Source:UniProtKB/TrEMBL;Acc:A0A1D8PDL6]	(orf19.2478.1) 60S ribosomal protein L7, snoRNA snR39b encoded within the 2nd intron
orf19.5499	-1.42967	0.0310429	0.0477433	N/A	4-hydroxyphenylpyruvate dioxygenase [Source:UniProtKB/TrEMBL;Acc:A0A1D8PHL9]	Ortholog(s) have 4-hydroxyphenylpyruvate dioxygenase activity and role in aromatic amino acid family biosynthetic process
orf19.333	-1.42691	1.69704e-35	7.65542e-34	FCY2	Fcy2p [Source:UniProtKB/TrEMBL;Acc:A0A1D8PJQ2]	Purine-cytosine permease of pyrimidine salvage, mutation associated with resistance to flucytosine in clinical isolates, transposon mutation affects filamentation, farnesol-upregulated in biofilm
orf19.3469	-1.42179	1.58013e-09	7.26151e-09	N/A	S. cerevisiae ortholog Stb1 has a role in regulation of MBF-specific transcription at Start, induced in a cyr1 null mutant, Spider biofilm induced	S. cerevisiae ortholog Stb1 has a role in regulation of MBF-specific transcription at Start, induced in a cyr1 null mutant, Spider biofilm induced
orf19.5106	-1.42031	4.21906e-13	2.95426e-12	DIP2	WD_REPEATS_REGION domain-containing protein [Source:UniProtKB/TrEMBL;Acc:Q5A756]	Putative small ribonucleoprotein complex, Tn mutation affects filamentous growth, physically interacts with TAP-tagged Nop1, heterozygous null mutant exhibits resistance to parnafungin, Hap43-induced gene, Spider biofilm induced
orf19.1839	-1.41954	1.59398e-09	7.31966e-09	RPA190	DNA-directed RNA polymerase subunit [Source:UniProtKB/TrEMBL;Acc:A0A1D8PEX3]	Putative RNA polymerase I subunit A190, Hap43p-induced gene, flucytosine induced
orf19.7217	-1.41811	8.99679e-28	2.35877e-26	RPL4B	Ribos_L4_asso_C domain-containing protein [Source:UniProtKB/TrEMBL;Acc:A0A1D8PFV1]	Ribosomal protein 4B, repressed upon phagocytosis by murine macrophage, Spider biofilm repressed
orf19.716	-1.41755	6.47976e-07	2.11342e-06	N/A	Protein of unknown function, Hap43-induced, regulated by Nrg1, Tup1, repressed by alpha pheromone in SpiderM medium, Spider biofilm induced, Bcr1-repressed in RPMI a/a biofilms	Protein of unknown function, Hap43-induced, regulated by Nrg1, Tup1, repressed by alpha pheromone in SpiderM medium, Spider biofilm induced, Bcr1-repressed in RPMI a/a biofilms
orf19.4490	-1.41739	3.96521e-26	9.2146e-25	RPL17B	Ribosomal 60S subunit protein L17B [Source:UniProtKB/TrEMBL;Acc:Q59TE0]	Ribosomal protein L17, mutation confers hypersensitivity to 5-FU, tubercidin, repressed upon phagocytosis by macrophage, Hap43-induced, Spider biofilm repressed
orf19.6234	-1.41679	6.76783e-12	4.11095e-11	N/A	Putative U2 snRNP component, mutation confers hypersensitivity to 5-fluorocytosine (5-FC), 5-fluorouracil (5-FU), and tubercidin (7-deazaadenosine), Hap43-induced, Spider biofilm induced	Putative U2 snRNP component, mutation confers hypersensitivity to 5-fluorocytosine (5-FC), 5-fluorouracil (5-FU), and tubercidin (7-deazaadenosine), Hap43-induced, Spider biofilm induced
orf19.1923	-1.41489	6.93581e-13	4.7122e-12	RRN3	rDNA-binding RNA polymerase I transcriptional factor [Source:UniProtKB/TrEMBL;Acc:Q59L42]	Protein with a predicted role in recruitment of RNA polymerase I to rDNA, caspofungin induced, flucytosine repressed, repressed in core stress response, repressed by prostaglandins
orf19.6217	-1.41216	6.77523e-23	1.18085e-21	PGA63	Protein transport protein SEC31 [Source:UniProtKB/Swiss-Prot;Acc:Q5AAU3]	Component COPII vesicle coat, required for vesicle formation in ER to Golgi transport, predicted GPI-anchor, flow model and Spider biofilm repressed
orf19.543	-1.41061	2.14624e-37	1.10649e-35	FUM11	Fumarate hydratase [Source:UniProtKB/TrEMBL;Acc:Q5A6L1]	Fumarate hydratase, induced in high iron, protein in exponential and stationary-phase yeast cells, but higher in stationary phase, rat catheter biofilm repressed
orf19.6265	-1.40649	9.45457e-18	1.08902e-16	RPS22A	40S ribosomal protein S22-B [Source:UniProtKB/Swiss-Prot;Acc:P0CU35]	Predicted ribosomal protein, repressed upon phagocytosis by murine macrophage, Spider biofilm repressed
orf19.6415.1	-1.4053	2.74143e-15	2.44237e-14	N/A	Ribosomal 40S subunit protein S29A [Source:UniProtKB/TrEMBL;Acc:A0A1D8PTR4]	(orf19.6415.1) Ortholog(s) have structural constituent of ribosome activity and cytosolic small ribosomal subunit localization
orf19.2329.1	-1.40404	8.30961e-33	3.2471e-31	RPS17B	Ribosomal 40S subunit protein S17B [Source:UniProtKB/TrEMBL;Acc:A0A1D8PEY9]	(orf19.2329.1) Ribosomal protein 17B, downregulated upon phagocytosis by murine macrophages, Hap43-induced, Spider biofilm repressed
orf19.5020	-1.40374	9.1525e-16	8.73259e-15	N/A	Protein of unknown function, Hap43-induced, Spider biofilm induced	Protein of unknown function, Hap43-induced, Spider biofilm induced
orf19.7328	-1.40354	6.75973e-23	1.18085e-21	N/A	Probable endonuclease LCL3 [Source:UniProtKB/TrEMBL;Acc:A0A1D8PTZ1]	Protein with a Staphylococcal nuclease domain, transcript regulated by Mig1 and Tup1, flow model and Spider biofilm repressed
orf19.4612	-1.40139	6.34073e-10	3.0727e-09	N/A	DLH domain-containing protein [Source:UniProtKB/TrEMBL;Acc:Q5AMN4]	Protein with a dienelactone hydrolase domain, Hap43-repressed gene
orf19.5550	-1.39805	4.46069e-14	3.5085e-13	MRT4	Ribosome assembly factor mrt4 [Source:UniProtKB/TrEMBL;Acc:Q5AC00]	Putative mRNA turnover protein, Hap43-induced, mutation confers hypersensitivity to tubercidin (7-deazaadenosine), rat catheter biofilm induced
orf19.3415.1	-1.39629	3.52602e-31	1.2291e-29	RPL32	Ribosomal 60S subunit protein L32 [Source:UniProtKB/TrEMBL;Acc:A0A1D8PPN6]	(orf19.3415.1) Component of the large (60S) ribosomal subunit, Spider biofilm repressed
orf19.4777	-1.39619	1.26663e-07	4.60353e-07	DAK2	Dihydroxyacetone kinase [Source:UniProtKB/TrEMBL;Acc:A0A1D8PEI2]	Putative dihydroxyacetone kinase, repressed by yeast-hypha switch, fluconazole-induced, caspofungin repressed, protein enriched in stationary phase yeast cultures, flow model biofilm induced, rat catheter and Spider biofilm repressed
orf19.5121	-1.39467	0.00581006	0.010383	OPT5	Opt5p [Source:UniProtKB/TrEMBL;Acc:Q5A741]	Oligopeptide transporter, fungal-specific (no human or murine homolog), induced by BSA, but not by tetrapeptide or pentapeptide
orf19.4268	-1.39218	6.59646e-09	2.78331e-08	UTP13	WD_REPEATS_REGION domain-containing protein [Source:UniProtKB/TrEMBL;Acc:A0A1D8PNG5]	Putative U3 snoRNA-associated protein, Hap43-induced, repressed in core stress response, physically interacts with TAP-tagged Nop1
orf19.2654	-1.39147	2.50516e-19	3.34839e-18	RMS1	Ribosomal lysine N-methyltransferase 4 [Source:UniProtKB/TrEMBL;Acc:A0A1D8PNN9]	Putative lysine methyltransferase, Hap43-induced, protein induced during mating, possibly essential, disruptants not obtained by UAU1 method, rat catheter and Spider biofilm induced
orf19.1700	-1.38916	2.71134e-09	1.20799e-08	RPS7A	40S ribosomal protein S7 [Source:UniProtKB/TrEMBL;Acc:Q5AJ93]	Ribosomal protein S7, genes encoding cytoplasmic ribosomal subunits, translation factors, and tRNA synthetases are downregulated upon phagocytosis by murine macrophage, Spider biofilm repressed
orf19.5653	-1.38908	2.37745e-14	1.91162e-13	ATP2	ATP synthase subunit beta [Source:UniProtKB/TrEMBL;Acc:A0A1D8PKZ9]	F1 beta subunit of F1F0 ATPase complex, antigenic in human, mice, induced by ciclopirox olamine, caspofungin repressed, macrophage/pseudohyphal-induced, detected during exponential and stationary growth phases, Spider biofilm repressed
orf19.7569	-1.3881	1.57268e-11	9.16279e-11	SIK1	Nop domain-containing protein [Source:UniProtKB/TrEMBL;Acc:A0A1D8PU46]	Putative U3 snoRNP protein, Hap43p-induced gene, physically interacts with TAP-tagged Nop1p
orf19.7069	-1.38701	7.16843e-29	2.07445e-27	N/A	N-terminal protein methyltransferase [Source:UniProtKB/TrEMBL;Acc:A0A1D8PQL1]	Putative AdoMet-dependent proline methyltransferase, Hap43-induced, required for normal flow model biofilm growth, Spider biofilm repressed
orf19.3426	-1.38557	6.17433e-46	4.98415e-44	ANB1	Eukaryotic translation initiation factor 5A [Source:UniProtKB/Swiss-Prot;Acc:O94083]	Translation initiation factor eIF-5A, repressed in hyphae vs yeast cells, downregulated upon phagocytosis by murine macrophage, Hap43-induced, GlcNAc-induced protein, Spider biofilm repressed
orf19.5010	-1.38548	3.48695e-10	1.73781e-09	DIM1	rRNA adenine N(6)-methyltransferase [Source:UniProtKB/TrEMBL;Acc:Q5AKW7]	Putative 18S rRNA dimethylase, predicted role in rRNA modification and processing, Hap43-induced, likely to be essential for growth based on insertional mutagenesis strategy, F-12/CO2 early biofilm induced
orf19.2737	-1.38508	1.68474e-06	5.13967e-06	N/A	Putative phosphotransferase [Source:UniProtKB/TrEMBL;Acc:Q5AF71]	Carbohydrate kinase domain-containing protein, Spider biofilm induced
orf19.6085	-1.38301	7.52646e-14	5.78632e-13	RPL16A	Ribosomal 60S subunit protein L16A [Source:UniProtKB/TrEMBL;Acc:Q5AB87]	Ribosomal protein, transposon mutation affects filamentous growth, repressed upon phagocytosis by murine macrophages, Hap43-induced, Spider biofilm repressed
orf19.2933	-1.38255	4.0631e-20	5.74357e-19	N/A	Ubiquitinyl hydrolase 1 [Source:UniProtKB/TrEMBL;Acc:A0A1D8PCR2]	Ortholog(s) have thiol-dependent ubiquitin-specific protease activity and role in protein deubiquitination, regulation of transcription, DNA-templated
orf19.5792	-1.38042	1.99551e-12	1.28732e-11	SMP3	GPI mannosyltransferase 4 [Source:UniProtKB/Swiss-Prot;Acc:Q5A0L9]	Mannosyltransferase of glycosylphosphatidylinositol (GPI) biosynthesis, catalyzes mannosylation of Man3-GPI precursor, essential for viability, 8-9 transmembrane regions predicted, has HQEXRF motif, functional homolog of S. cerevisiae Smp3p
orf19.6798	-1.37886	4.90624e-26	1.13157e-24	SSN6	TPR_REGION domain-containing protein [Source:UniProtKB/TrEMBL;Acc:Q5ADP3]	Functional homolog of S. cerevisiae Cyc8/Ssn6, hyphal growth regulator, repressed during hyphal growth, Ssn6 and Tup1 regulate distinct sets of genes, overexpression or mutation causes avirulence in mouse IV infection, TPR motifs
orf19.2833	-1.37833	6.16149e-06	1.74438e-05	PGA34	Predicted GPI-anchored protein 34 [Source:UniProtKB/Swiss-Prot;Acc:Q5A210]	Putative GPI-anchored protein, transcript repressed by alpha pheromone in SpiderM medium, induced in oralpharyngeal candidasis, flow model biofilm induced, Spider biofilm induced
orf19.7618	-1.37775	4.3759e-15	3.78648e-14	PNO1	Pre-rRNA-processing protein PNO1 [Source:UniProtKB/Swiss-Prot;Acc:Q5ACM4]	Putative nucleolar protein with a predicted role in pre-18S rRNA processing, Plc1p-regulated, Spider biofilm induced
orf19.3735	-1.37744	1.67152e-05	4.44121e-05	N/A	Protein of unknown function, induced by alpha pheromone in SpiderM medium	Protein of unknown function, induced by alpha pheromone in SpiderM medium
orf19.3325.3	-1.37653	3.03152e-28	8.34007e-27	RPS21B	40S ribosomal protein S21 [Source:UniProtKB/TrEMBL;Acc:A0A1D8PCG7]	(orf19.3325.3) Ribosomal protein S21, regulated by Nrg1, Tup1, colony morphology-related gene regulation by Ssn6, positively regulated by Tbf1, Hap43, Spider biofilm repressed
orf19.7056	-1.37244	1.67266e-21	2.62449e-20	N/A	AA_permease domain-containing protein [Source:UniProtKB/TrEMBL;Acc:A0A1D8PQM7]	Putative protein of unknown function, transcript is upregulated in clinical isolates from HIV+ patients with oral candidiasis, regulated by Sef1, Sfu1, and Hap43
orf19.2020	-1.37137	1.86766e-06	5.649e-06	HGT6	MFS domain-containing protein [Source:UniProtKB/TrEMBL;Acc:Q5AD47]	Putative high-affinity MFS glucose transporter, 20 family members, induced in core stress response, fluconazole, oralpharyngeal candidasis induced, flow model biofilm induced, Spider biofilm induced
orf19.3003.1	-1.36809	3.48235e-17	3.82187e-16	RPL6	60S ribosomal protein L6 [Source:UniProtKB/TrEMBL;Acc:A0A1D8PCX8]	(orf19.3003.1) Ortholog of S. cerevisiae ribosomal subunit, Rpl6B, transposon mutation affects filamentous growth, translation-related genes are downregulated upon phagocytosis by murine macrophage, Hap43-induced, Spider biofilm repressed
orf19.2385	-1.36586	1.06907e-32	4.09923e-31	KTI12	Kti12p [Source:UniProtKB/TrEMBL;Acc:A0A1D8PSF5]	Protein similar to S. cerevisiae Kti12p, which associates with Elongator complex, has a role in resistance to killer toxin, predicted Kex2p substrate, Hap43p-induced gene
orf19.1409.1	-1.36384	1.24968e-24	2.53029e-23	N/A	Ribosomal 60S subunit protein L22B [Source:UniProtKB/TrEMBL;Acc:A0A1D8PM41]	(orf19.1409.1) Ribosomal 60S subunit protein L22B, Spider biofilm repressed
orf19.5083	-1.36304	1.92709e-39	1.11535e-37	DRG1	OBG-type G domain-containing protein [Source:UniProtKB/TrEMBL;Acc:Q5A779]	Member of the DRG family of GTP-binding proteins, involved in regulation of invasive filamentous growth
orf19.2232	-1.36302	1.65023e-29	5.08752e-28	RPL11	Ribosomal 60S subunit protein L11B [Source:UniProtKB/TrEMBL;Acc:A0A1D8PHW1]	Ribosomal protein, repressed by phagocytosis, colony morphology-related gene regulation by Ssn6, Hap43-induced, Spider biofilm repressed
orf19.6925	-1.35763	4.84179e-43	3.26422e-41	HTB1	Histone H2B.1 [Source:UniProtKB/Swiss-Prot;Acc:P48989]	Histone H2B, induced by adherence to polystyrene, amphotericin B, caspofungin repressed, flucytosine, fluconazole induced, Efg1 regulated, slow growth, increased white-to opaque switch in ectopic expression strains, Spider biofilm repressed
orf19.2770.1	-1.35726	3.83223e-06	1.11004e-05	SOD1	Superoxide dismutase [Cu-Zn] [Source:UniProtKB/TrEMBL;Acc:A0A1D8PLJ3]	(orf19.2770.1) Cytosolic copper- and zinc-containing superoxide dismutase, role in protection from oxidative stress, required for full virulence, alkaline induced by Rim101, induced by human blood, rat catheter, flow model and Spider biofilm repressed
orf19.2016	-1.35704	1.19403e-08	4.87061e-08	ERG28	Erg28p [Source:UniProtKB/TrEMBL;Acc:Q5AD51]	Ortholog(s) have protein-macromolecule adaptor activity, role in demethylation, ergosterol biosynthetic process and endoplasmic reticulum membrane localization
orf19.5996.1	-1.35702	2.33754e-11	1.33776e-10	RPS19A	Ribosomal 40S subunit protein S19A [Source:UniProtKB/TrEMBL;Acc:A0A1D8PK61]	(orf19.5996.1) Putative ribosomal protein S19, protein level decreases in stationary phase cultures, Spider biofilm repressed
orf19.1578	-1.35628	3.15467e-13	2.25308e-12	N/A	Ortholog of S. cereviaie Rrp5, an RNA binding protein involved in synthesis of 18S and 5.8S rRNAs, Hap43-induced gene	Ortholog of S. cereviaie Rrp5, an RNA binding protein involved in synthesis of 18S and 5.8S rRNAs, Hap43-induced gene
orf19.7422	-1.35601	3.37209e-15	2.98094e-14	N/A	Ortholog(s) have role in endonucleolytic cleavage in 5'-ETS of tricistronic rRNA transcript (SSU-rRNA, 5.8S rRNA and LSU-rRNA), more	Ortholog(s) have role in endonucleolytic cleavage in 5'-ETS of tricistronic rRNA transcript (SSU-rRNA, 5.8S rRNA and LSU-rRNA), more
orf19.172	-1.35473	9.29097e-15	7.79755e-14	RPC19	RNA_pol_L_2 domain-containing protein [Source:UniProtKB/TrEMBL;Acc:Q59LT9]	Putative RNA polymerases I and III subunit AC19, Hap43-induced, rat catheter biofilm induced
orf19.1052	-1.34875	1.98103e-16	2.00555e-15	HTB2	Histone H2B.2 [Source:UniProtKB/Swiss-Prot;Acc:Q59VP1]	Predicted histone H2B, Hap43-induced gene, Spider biofilm repressed
orf19.6665	-1.3418	1.22468e-13	9.24163e-13	N/A	RanBD1 domain-containing protein [Source:UniProtKB/TrEMBL;Acc:A0A1D8PNP6]	Ortholog(s) have structural constituent of nuclear pore activity
orf19.7071	-1.34116	6.77725e-07	2.19875e-06	FGR2	MFS domain-containing protein [Source:UniProtKB/TrEMBL;Acc:A0A1D8PQL0]	Protein similar to phosphate transporters, transposon mutation affects filamentous growth, expression is regulated upon white-opaque switching
orf19.6975	-1.34008	9.70624e-28	2.52321e-26	YST1	40S ribosomal protein S0 [Source:UniProtKB/Swiss-Prot;Acc:O42817]	Ribosome-associated protein, antigenic in mice, complements S. cerevisiae yst1 yst2 mutant, similar to laminin receptor, predicted S/T phosphorylation, N-glycosylation, myristoylation, Hap43-, Gcn4-regulated, Spider biofilm repressed
orf19.7030	-1.33759	4.75368e-26	1.10052e-24	SSR1	Covalently-linked cell wall protein 14 [Source:UniProtKB/Swiss-Prot;Acc:Q5AFN8]	Beta-glucan associated ser/thr rich cell-wall protein with a role in cell wall structure, GPI anchor, highly mutable due to internal Ser-Ala tandem repeats, detected at germ tube plasma membrane, repressed in cells treated with Congo Red,
orf19.5904	-1.33577	5.39769e-37	2.73676e-35	RPL19A	Ribosomal protein L19 [Source:UniProtKB/TrEMBL;Acc:A0A1D8PK40]	Ribosomal protein L19, repressed upon phagocytosis by murine macrophages, Hap43-induced gene, Spider biofilm repressed
orf19.4456	-1.3334	1.21585e-13	9.18625e-13	GAP4	S-adenosylmethionine permease GAP4 [Source:UniProtKB/Swiss-Prot;Acc:Q59WB3]	High-affinity S-adenosylmethionine permease, required for SAM-induced morphogenesis, hyphal induced, regulated by Hap43, Gcn2 and Gcn4, colony morphology-related gene regulation by Ssnp
orf19.5959	-1.33336	6.79498e-11	3.6924e-10	NOP14	SnoRNA-binding rRNA-processing protein [Source:UniProtKB/TrEMBL;Acc:Q5ANE4]	Putative nucleolar protein, Hap43-induced, mutation confers resistance to 5-fluorocytosine (5-FC), 5-fluorouracil (5-FU), and tubercidin (7-deazaadenosine), heterozygous mutant is resistant to parnafungin, Spider biofilm induced
orf19.3002	-1.33311	6.77534e-42	4.28523e-40	RPS1	40S ribosomal protein S1 [Source:UniProtKB/Swiss-Prot;Acc:P40910]	Putative ribosomal protein 10 of the 40S subunit, elicits host antibody response during infection, transcript induced during active growth, Spider biofilm repressed
orf19.236	-1.33127	2.22924e-14	1.80905e-13	RPL9B	Ribosomal 60S subunit protein L9B [Source:UniProtKB/TrEMBL;Acc:Q5AEN2]	Ribosomal protein L9, repressed upon phagocytosis by murine macrophages, repressed by nitric oxide, protein levels decrease in stationary phase, Hap43-induced, Spider biofilm repressed
orf19.2669	-1.32875	4.094e-08	1.57078e-07	N/A	Integrase catalytic domain-containing protein [Source:UniProtKB/TrEMBL;Acc:A0A1D8PLS1]	ORF in retrotransposon Tca4, similar to Pol region of retrotransposons encoding reverse transcriptase, protease, integrase, downstream of RHD2, similar to the Gag region encoding nucleocapsid-like protein, rat catheter biofilm induced
orf19.1029	-1.32779	6.31882e-11	3.44893e-10	RPP1	RNA-binding RNA processing protein [Source:UniProtKB/TrEMBL;Acc:A0A1D8PD31]	Putative ortholog of S. cerevisiae Rpp1, subunit of both RNase MRP and nuclear RNase P, rat catheter and Spider biofilm induced
orf19.3690.2	-1.32473	3.02064e-17	3.33303e-16	N/A	Ribosomal 60S subunit protein L26B [Source:UniProtKB/TrEMBL;Acc:A0A1D8PCQ5]	(orf19.3690.2) Ribosomal 60S subunit protein, Spider biofilm repressed
orf19.7599	-1.32002	2.66485e-13	1.93021e-12	UTP5	Utp12 domain-containing protein [Source:UniProtKB/TrEMBL;Acc:A0A1D8PU59]	Putative U3 snoRNA-associated protein, Hap43p-induced gene, mutation confers resistance to 5-fluorocytosine (5-FC), 5-fluorouracil (5-FU), and tubercidin (7-deazaadenosine), physically interacts with TAP-tagged Nop1p
orf19.5198	-1.31913	9.24656e-11	4.94143e-10	NOP4	mRNA-binding ribosome biosynthesis protein [Source:UniProtKB/TrEMBL;Acc:A0A1D8PD99]	Putative nucleolar protein, Hap43-induced, mutation confers hypersensitivity to 5-fluorocytosine (5-FC), 5-fluorouracil (5-FU), and tubercidin (7-deazaadenosine), represses in core stress response
orf19.4823	-1.31848	1.30814e-08	5.31837e-08	LIP6	Lipase 6 [Source:UniProtKB/Swiss-Prot;Acc:Q9P4E8]	Secreted lipase, member of family of lipase genes expressed differentially in response to carbon source and during infection, may have a role in nutrition and/or in creating an acidic microenvironment, induced on adherence to polystyrene
orf19.3759	-1.3163	8.28499e-19	1.05893e-17	N/A	Elongator subunit [Source:UniProtKB/TrEMBL;Acc:Q59M28]	Putative elongator complex subunit, for modification of wobble nucleosides in tRNA, Spider biofilm induced
orf19.4192.1	-1.31622	1.47583e-15	1.36197e-14	N/A	(orf19.4192.1) Ortholog of C. dubliniensis CD36 : Cd36_60590, C. parapsilosis CDC317 : CPAR2_602880, C. auris B8441 : B9J08_001867 and Candida tenuis NRRL Y-1498 : CANTEDRAFT_115034	(orf19.4192.1) Ortholog of C. dubliniensis CD36 : Cd36_60590, C. parapsilosis CDC317 : CPAR2_602880, C. auris B8441 : B9J08_001867 and Candida tenuis NRRL Y-1498 : CANTEDRAFT_115034
orf19.2190	-1.31591	3.22302e-13	2.29654e-12	VRP1	WH2 domain-containing protein [Source:UniProtKB/TrEMBL;Acc:A0A1D8PI26]	Verprolin-related protein involved in actin cytoskeleton organization and polarized morphogenesis, interacts with Wal1p and Myo5p, downregulated upon adherence to polystyrene
orf19.4214	-1.31586	0.000856489	0.00177399	N/A	Ortholog of Candida albicans WO-1 : CAWG_05313	Ortholog of Candida albicans WO-1 : CAWG_05313
orf19.1448	-1.31527	1.39058e-25	3.01455e-24	APT1	Adenine phosphoribosyltransferase [Source:UniProtKB/Swiss-Prot;Acc:Q5ALX8]	Adenine phosphoribosyltransferase, flucytosine induced, repressed by nitric oxide, protein level decreased in stationary phase yeast cultures
orf19.2461	-1.31373	4.20555e-15	3.65454e-14	PRN4	Prn4p [Source:UniProtKB/TrEMBL;Acc:Q5AA23]	Protein with similarity to pirins, induced by benomyl treatment, flow model biofilm repressed
orf19.4632	-1.31328	3.40066e-35	1.51181e-33	RPL20B	60S ribosomal protein L20 [Source:UniProtKB/TrEMBL;Acc:A0A1D8PLC9]	Ribosomal protein L20, repressed upon phagocytosis by murine macrophage, alternatively spliced intron in 5' UTR, Hap43-induced, Spider biofilm repressed
orf19.6418	-1.31295	8.0853e-22	1.30192e-20	N/A	Ortholog(s) have unfolded protein binding activity and role in protein import into nucleus, ribosomal large subunit biogenesis	Ortholog(s) have unfolded protein binding activity and role in protein import into nucleus, ribosomal large subunit biogenesis
orf19.3477	-1.30872	4.60061e-15	3.95859e-14	PUS1	tRNA pseudouridine synthase 1 [Source:UniProtKB/Swiss-Prot;Acc:Q59S63]	Putative pseudouridine synthase, predicted role in snRNA pseudouridine synthesis, tRNA pseudouridine synthesis, Spider biofilm induced
orf19.2275	-1.30863	6.54967e-33	2.62629e-31	N/A	Mitochondrial nucleoid protein [Source:UniProtKB/TrEMBL;Acc:Q59Z25]	Putative mitochondrial ribosomal protein, predicted role in aerobic respiration, Spider biofilm repressed
orf19.4760	-1.30841	8.81369e-23	1.52315e-21	N/A	Putative protein-histidine N-methyltransferase, Spider biofilm induced	Putative protein-histidine N-methyltransferase, Spider biofilm induced
orf19.4813	-1.30774	2.45765e-15	2.2108e-14	GUA1	GMP synthase [glutamine-hydrolyzing] [Source:UniProtKB/Swiss-Prot;Acc:Q5APF2]	Putative GMP synthase, involved in the final step of guanine biosynthesis, soluble protein in hyphae, flucytosine induced, macrophage-downregulated protein abundance, protein level decreases in stationary phase cultures
orf19.2778	-1.30692	5.95262e-18	7.00947e-17	N/A	Npa1 domain-containing protein [Source:UniProtKB/TrEMBL;Acc:A0A1D8PE47]	Protein of unknown function, transcript is upregulated in clinical isolates from HIV+ patients with oral candidiasis
orf19.5328	-1.30549	1.80705e-44	1.36868e-42	GCN1	Gcn1p [Source:UniProtKB/TrEMBL;Acc:A0A1D8PIR2]	Ortholog(s) have protein kinase activator activity, protein kinase regulator activity
orf19.3503	-1.3051	6.81974e-16	6.58884e-15	N/A	Ortholog of Candida albicans WO-1 : CAWG_05160	Ortholog of Candida albicans WO-1 : CAWG_05160
orf19.2828	-1.30439	5.83794e-15	4.96751e-14	N/A	CAP-Gly domain-containing protein [Source:UniProtKB/TrEMBL;Acc:A0A1D8PSA3]	Ortholog(s) have alpha-tubulin binding, microtubule binding activity, role in cytoplasmic microtubule organization, post-chaperonin tubulin folding pathway, protein folding and cytoplasm localization
orf19.7284	-1.30221	1.48992e-05	3.98286e-05	ASR2	Asr2p [Source:UniProtKB/TrEMBL;Acc:A0A1D8PTU7]	Adenylyl cyclase and stress responsive protein, induced in cyr1 or ras1 mutant, stationary phase enriched protein, Spider biofilm induced
orf19.2013	-1.29959	5.85401e-35	2.56531e-33	KAR2	Endoplasmic reticulum chaperone BiP [Source:UniProtKB/TrEMBL;Acc:A0A1D8PG96]	Similar to Hsp70 family chaperones, role in translocation of proteins into the ER, induced in high iron, protein present in exponential and stationary growth phase yeast cultures, flow model and Spider biofilm repressed
orf19.3300	-1.29863	2.85551e-12	1.81351e-11	ZPR1	Zinc finger-containing protein [Source:UniProtKB/TrEMBL;Acc:Q5A934]	Protein with putative zinc finger, regulated by Gcn4p, repressed in response to amino acid starvation (3-aminotriazole treatment), upregulation correlates with clinical development of fluconazole resistance
orf19.4685	-1.29669	0.00131583	0.00263038	N/A	Dubious open reading frame	Dubious open reading frame
orf19.4942	-1.29266	7.63043e-06	2.13659e-05	N/A	Ortholog of Candida albicans WO-1 : CAWG_00134	Ortholog of Candida albicans WO-1 : CAWG_00134
orf19.5230	-1.29021	8.27604e-29	2.36156e-27	MRPS9	37S ribosomal protein S9, mitochondrial [Source:UniProtKB/Swiss-Prot;Acc:O94150]	Mitochondrial ribosomal protein S9, has N-terminal mitochondrial targeting signal and an S9 consensus motif, overexpression in S. cerevisiae causes respiratory defect that is reversible upon cessation of C. albicans gene expression
orf19.3558	-1.29021	1.75069e-18	2.1786e-17	N/A	GOLD domain-containing protein [Source:UniProtKB/TrEMBL;Acc:Q59ZG1]	Has domain(s) with predicted role in transport and integral component of membrane localization
orf19.3293	-1.28852	4.00173e-10	1.98149e-09	N/A	S5A_REDUCTASE domain-containing protein [Source:UniProtKB/TrEMBL;Acc:A0A1D8PCD8]	Putative enoyl reductase involved in very long chain fatty acid elongation, possibly an essential gene, disruptants not obtained by UAU1 method
orf19.3504	-1.28527	1.76381e-24	3.47941e-23	RPL23A	Ribosomal 60S subunit protein L23B [Source:UniProtKB/TrEMBL;Acc:A0A1D8PPT5]	Ribosomal protein, downregulated upon phagocytosis by murine macrophage, Hap43-induced, sumoylation target, Spider biofilm repressed
orf19.6648	-1.28506	3.66782e-10	1.82347e-09	SDA1	Protein SDA1 [Source:UniProtKB/TrEMBL;Acc:Q59PR7]	Predicted nuclear protein involved in actin cytoskeleton organization, passage through Start, 60S ribosome biogenesis, rat catheter biofilm induced, Hap43-induced
orf19.4384	-1.285	3.43059e-05	8.80002e-05	HXT5	MFS domain-containing protein [Source:UniProtKB/TrEMBL;Acc:A0A1D8PSH1]	Putative sugar transporter, induced by ciclopirox olamine, Snf3-induced, alkaline repressed, colony morphology-related gene regulation by Ssn6, possibly essential gene
orf19.2688	-1.28362	3.39786e-15	2.99941e-14	NAN1	WD_REPEATS_REGION domain-containing protein [Source:UniProtKB/TrEMBL;Acc:Q5AFB9]	Putative U3 snoRNP protein, Hap43p-induced gene, physically interacts with TAP-tagged Nop1p
orf19.2795	-1.28292	2.39363e-26	5.69183e-25	LHP1	HTH La-type RNA-binding domain-containing protein [Source:UniProtKB/TrEMBL;Acc:A0A1D8PE36]	Ortholog(s) have RNA binding, RNA strand annealing activity, tRNA binding activity, role in tRNA 3'-trailer cleavage, tRNA 3'-trailer cleavage, endonucleolytic, tRNA folding, tRNA processing and nucleolus, nucleoplasm, nucleus localization
orf19.3732	-1.28242	7.91831e-09	3.31823e-08	ERG25	Methylsterol monooxygenase [Source:UniProtKB/Swiss-Prot;Acc:O59933]	Putative C-4 methyl sterol oxidase, C4-demethylation of ergosterol biosynthesis intermediates, based on similarity to S. cerevisiae Erg25, fluconazole-induced, induced in azole-resistant strain, rat catheter and Spider biofilm induced
orf19.5493	-1.28087	7.65692e-26	1.72703e-24	GSP1	GTP-binding nuclear protein [Source:UniProtKB/TrEMBL;Acc:Q59P43]	Small RAN G-protein, essential, no prenylation predicted, can rescue S. cerevisiae gsp1 viability, macrophage/pseudohyphal-induced, transcript not regulated by white-opaque, yeast-hypha switching, GlcNAc-induced, Spider biofilm repressed
orf19.3269	-1.27984	5.94873e-15	5.05478e-14	GSL2	1,3-beta-D-glucan-UDP glucosyltransferase [Source:UniProtKB/TrEMBL;Acc:A0A1D8PRT5]	Protein similar to beta-1,3-glucan synthase, 16 predicted membrane-spanning regions, transcript regulated by Nrg1, very low gene expression in yeast-form and hyphal cells
orf19.5274	-1.27907	2.65612e-21	4.08404e-20	N/A	PH domain-containing protein [Source:UniProtKB/TrEMBL;Acc:A0A1D8PF97]	Ortholog of S. cerevisiae : SKG3, C. dubliniensis CD36 : Cd36_11180, C. parapsilosis CDC317 : CPAR2_206250, C. auris B8441 : B9J08_005263 and Debaryomyces hansenii CBS767 : DEHA2E13794g
orf19.407	-1.27716	8.61082e-48	7.54677e-46	GCD6	Translation initiation factor eIF-2B subunit epsilon [Source:UniProtKB/Swiss-Prot;Acc:P87163]	Ortholog of S. cerevisiae Gcd6, catalytic epsilon subunit of the translation initiation factor eIF2B, genes encoding translation factors are repressed by phagocytosis by murine macrophages
orf19.7332	-1.27541	1.37478e-07	4.96425e-07	ELF1	Elf1p [Source:UniProtKB/TrEMBL;Acc:A0A1D8PTY4]	Putative mRNA export protein, Walker A and B (ATP/GTP binding) motifs, required for wild-type morphology, growth, expressed in hyphal, pseudohyphal, and yeast form, Hap43-induced, Spider and flow model biofilm induced
orf19.6220.4	-1.27384	2.6097e-16	2.62038e-15	N/A	Ribosomal 60S subunit protein L34B [Source:UniProtKB/TrEMBL;Acc:A0A1D8PDZ1]	(orf19.6220.4) Ribosomal 60S subunit protein, Spider biofilm repressed
orf19.827.1	-1.27296	2.43684e-23	4.39705e-22	RPL39	60S ribosomal protein L36 [Source:UniProtKB/TrEMBL;Acc:A0A1D8PH21]	(orf19.827.1) Ribosomal protein L39, transcript induced upon germ tube formation, colony morphology-related gene regulation by Ssn6, Hap43-induced
orf19.18	-1.27283	2.16672e-09	9.7241e-09	IMH3	Inosine-5'-monophosphate dehydrogenase [Source:UniProtKB/Swiss-Prot;Acc:Q59Q46]	Inosine monophosphate (IMP) dehydrogenase, enzyme of GMP biosynthesis, target of mycophenolic acid and mizoribine monophosphate, antigenic during infection, repressed in core stress response, snoRNA snR54 encoded within IMH3 intron
orf19.1048	-1.2726	9.57461e-05	0.000230625	IFD6	Aldo_ket_red domain-containing protein [Source:UniProtKB/TrEMBL;Acc:A0A1D8PD78]	Aldo-keto reductase, similar to aryl alcohol dehydrogenases, protein increase correlates with MDR1 overexpression (not CDR1 or CDR2) in fluconazole-resistant clinical isolates, farnesol regulated, possibly essential, Spider biofilm induced
orf19.412	-1.27254	2.25623e-25	4.82298e-24	SSH1	Plug_translocon domain-containing protein [Source:UniProtKB/TrEMBL;Acc:A0A1D8PDL0]	Protein with a role in protein translocation across membranes
orf19.6058	-1.27057	2.59491e-08	1.02115e-07	GLO1	Lactoylglutathione lyase [Source:UniProtKB/TrEMBL;Acc:Q5ABB2]	Putative monomeric glyoxalase I, oxidative stress-induced via Cap1, flow model and rat catheter biofilm repressed
orf19.2503	-1.26983	3.38038e-06	9.85208e-06	N/A	Ortholog of S. cerevisiae : YGL138C, C. glabrata CBS138 : CAGL0H08910g, C. dubliniensis CD36 : Cd36_80910, C. parapsilosis CDC317 : CPAR2_102230 and C. auris B8441 : B9J08_002616	Ortholog of S. cerevisiae : YGL138C, C. glabrata CBS138 : CAGL0H08910g, C. dubliniensis CD36 : Cd36_80910, C. parapsilosis CDC317 : CPAR2_102230 and C. auris B8441 : B9J08_002616
orf19.7546	-1.26775	4.82196e-17	5.20823e-16	RRP3	ATP-dependent rRNA helicase RRP3 [Source:UniProtKB/Swiss-Prot;Acc:Q5ACU6]	Protein involved in rRNA processing, required for maturation of the 35S primary transcript of pre-rRNA and for cleavage leading to mature 18S rRNA, Spider biofilm induced
orf19.4684.2	-1.26762	2.09276e-14	1.7028e-13	RPL40B	Ribosomal_L40e domain-containing protein [Source:UniProtKB/TrEMBL;Acc:A0A1D8PL68]	(orf19.4684.2) Protein with similarity to the ribosomal protein portion of S. cerevisiae Rpl40Bp, colony morphology-related gene regulation by Ssn6, positively regulated by Tbf1, Spider biofilm repressed
orf19.3303	-1.26725	2.09279e-21	3.25045e-20	PPM2	tRNA wybutosine-synthesizing protein 4 [Source:UniProtKB/Swiss-Prot;Acc:Q5A931]	Ortholog(s) have tRNA methyltransferase activity and role in tRNA methylation, wybutosine biosynthetic process
orf19.6854	-1.26691	1.3753e-12	9.024e-12	ATP1	ATP synthase subunit alpha [Source:UniProtKB/TrEMBL;Acc:A0A1D8PDC4]	ATP synthase alpha subunit, antigenic in human/mouse, at hyphal surface, ciclopirox, ketoconazole, flucytosine induced, Efg1, caspofungin repressed, may be essential, sumoylation target, stationary phase-enriched, Spider biofilm repressed
orf19.2319	-1.26634	2.28579e-14	1.84951e-13	N/A	NUC153 domain-containing protein [Source:UniProtKB/TrEMBL;Acc:A0A1D8PEZ5]	Putative nucleolar protein with a predicted role in pre-rRNA processing, Hap43-induced gene, repressed in core stress response
orf19.4536	-1.2663	8.15806e-33	3.20831e-31	CYS4	Cystathionine beta-synthase [Source:UniProtKB/TrEMBL;Acc:Q59T95]	Cystathionine beta-synthase, sulfur amino acid biosynthesis, antigenic in mouse, flow model biofilm induced, alkaline induced, macrophage/pseudohyphal-induced, present in exponential and stationary growth phase yeast cultures
orf19.1203.1	-1.26463	3.00916e-32	1.11886e-30	DPM2	Dolichol phosphate-mannose biosynthesis regulatory protein [Source:UniProtKB/TrEMBL;Acc:A0A1D8PPC1]	(orf19.1203.1) Dolichol-phosphate mannose synthase subunit, not essential for enzyme activity, flow model and Spider biofilm repressed
orf19.5799	-1.2641	5.58987e-16	5.43484e-15	N/A	Ortholog of S. cerevisiae : TPH3, C. dubliniensis CD36 : Cd36_17790, C. parapsilosis CDC317 : CPAR2_212150, C. auris B8441 : B9J08_004964 and Candida tenuis NRRL Y-1498 : CANTEDRAFT_128815	Ortholog of S. cerevisiae : TPH3, C. dubliniensis CD36 : Cd36_17790, C. parapsilosis CDC317 : CPAR2_212150, C. auris B8441 : B9J08_004964 and Candida tenuis NRRL Y-1498 : CANTEDRAFT_128815
orf19.809	-1.2622	1.58849e-11	9.23735e-11	NOP12	Nucleolar protein 12 [Source:UniProtKB/Swiss-Prot;Acc:Q5AHI7]	Ortholog(s) have rRNA binding activity, role in maturation of LSU-rRNA from tricistronic rRNA transcript (SSU-rRNA, 5.8S rRNA, LSU-rRNA) and nucleolus, preribosome localization
orf19.7635	-1.25915	6.67946e-12	4.06532e-11	DRS1	ATP-dependent RNA helicase DRS1 [Source:UniProtKB/Swiss-Prot;Acc:Q5ACK7]	Putative nucleolar DEAD-box protein, Hap43-induced, mutation confers hypersensitivity to 5-fluorouracil (5-FU), tubercidin (7-deazaadenosine), Tbf1-induced, repressed in core stress response
orf19.4317	-1.25545	6.76985e-05	0.000166665	GRE3	Aldo_ket_red domain-containing protein [Source:UniProtKB/TrEMBL;Acc:A0A1D8PNK3]	Putative D-xylose reductase, antigenic in murine systemic infection, soluble protein in hyphae, induced by farnesol, macrophage interaction and by Mnl1 under weak acid stress, stationary-phase enriched protein, Spider biofilm induced
orf19.7238	-1.25525	1.50272e-10	7.89315e-10	NPL3	RRM domain-containing protein [Source:UniProtKB/TrEMBL;Acc:A0A1D8PFV4]	Putative RNA-binding protein, required for normal flow model biofilm growth, nuclear export is facilitated by Hmt1p, transcript upregulated in RHE model of oralcandidiasis, Spider biofilm repressed
orf19.4283	-1.25459	2.19727e-07	7.69861e-07	N/A	JAB_MPN domain-containing protein [Source:UniProtKB/TrEMBL;Acc:Q5AG96]	Ortholog(s) have role in cytoplasmic translational initiation
orf19.2435	-1.25267	2.04273e-33	8.41084e-32	MSI3	Heat shock protein homolog SSE1 [Source:UniProtKB/Swiss-Prot;Acc:Q96VB9]	Essential HSP70 family protein, required for fluconazole resistance and calcineurin-dependent transcription, interacts with Cgr1, transcript regulated by iron, rat catheter biofilm induced, farnesol repressed in biofilm, sumoylation target
orf19.3393	-1.24864	1.12923e-11	6.6742e-11	DBP9	ATP-dependent RNA helicase DBP9 [Source:UniProtKB/Swiss-Prot;Acc:Q5A4P9]	Putative DEAD-box helicase, Hap43-induced, Spider biofilm induced
orf19.6253	-1.24697	2.54826e-21	3.93793e-20	RPS23A	Ribosomal 40S subunit protein S23B [Source:UniProtKB/TrEMBL;Acc:A0A1D8PDU3]	Putative ribosomal protein, repressed upon phagocytosis by murine macrophage, Spider biofilm repressed
orf19.2712	-1.24554	7.94993e-11	4.29338e-10	HCA4	ATP-dependent RNA helicase DBP4 [Source:UniProtKB/Swiss-Prot;Acc:Q5AF95]	Putative role in regulation of cell wall biogenesis, Hap43p-induced gene, possibly an essential gene, disruptants not obtained by UAU1 method, flow model and rat catheter biofilm induced
orf19.3049	-1.24379	5.11456e-06	1.46327e-05	N/A	Protein kinase domain-containing protein [Source:UniProtKB/TrEMBL;Acc:A0A1D8PD13]	Ortholog(s) have role in ascospore formation, ascospore wall assembly, ascospore-type prospore membrane formation and protein localization to cell division site, more
orf19.5039	-1.24367	5.31983e-10	2.6068e-09	RRP42	RNase_PH domain-containing protein [Source:UniProtKB/TrEMBL;Acc:A0A1D8PLY1]	Putative exosome non-catalytic core component, involved in 3'-5' RNA processing, rat catheter biofilm induced
orf19.4265	-1.2427	3.9619e-25	8.26743e-24	UAP1	UDP-N-acetylglucosamine diphosphorylase [Source:UniProtKB/TrEMBL;Acc:A0A1D8PNG6]	UDP-N-acetylglucosamine pyrophosphorylase, catalyzes biosynthesis of UDP-N-acetylglucosamine from UTP and N-acetylglucosamine 1-phosphate, functional homolog of S. cerevisiae Qri1p, alkaline upregulated
orf19.1569	-1.24269	8.24488e-13	5.5524e-12	UTP22	U3 small nucleolar RNA-associated protein 22 [Source:UniProtKB/TrEMBL;Acc:A0A1D8PGM4]	Putative U3 snoRNP protein, Ssr1-induced, repressed by prostaglandins, heterozygous null mutant is resistant to parnafungin
orf19.2304	-1.24269	2.06496e-13	1.51719e-12	N/A	Protein similar to S. cerevisiae Gvp36p, transposon mutation affects filamentous growth	Protein similar to S. cerevisiae Gvp36p, transposon mutation affects filamentous growth
orf19.7062	-1.24094	3.24607e-11	1.82202e-10	RPA135	DNA-directed RNA polymerase subunit beta [Source:UniProtKB/TrEMBL;Acc:A0A1D8PQM4]	Putative RNA polymerase I subunit A135, repressed by prostaglandins
orf19.1164	-1.24	1.10621e-09	5.17668e-09	GAR1	H/ACA ribonucleoprotein complex subunit [Source:UniProtKB/TrEMBL;Acc:A0A1D8PF56]	Putative H/ACA snoRNP pseudouridylase complex protein, mutation confers hypersensitivity to tubercidin (7-deazaadenosine), macrophage/pseudohyphal-induced, Spider biofilm repressed
orf19.244	-1.23522	9.80415e-13	6.53788e-12	DCG1	Dcg1p [Source:UniProtKB/TrEMBL;Acc:A0A1D8PJG9]	Protein of unknown function, ortholog of S. cerevisiae Dcg1, transcript regulated by Nrg1 and Mig1
orf19.5007	-1.23296	7.87836e-17	8.30477e-16	ACT1	Actin [Source:UniProtKB/TrEMBL;Acc:A0A1D8PFR4]	Actin, gene has intron, transcript regulated by growth phase, starvation, at polarized growth site in budding and hyphal cells, required for wild-type Cdc42 localization, unprocessed N terminus, Hap43-induced, Spider biofilm repressed
orf19.6010	-1.23104	2.276e-32	8.56643e-31	CDC5	Serine/threonine-protein kinase [Source:UniProtKB/TrEMBL;Acc:Q5ABG0]	Polo-like kinase, member of conserved Mcm1 regulon, depletion causes defects in spindle elongation and Cdc35-dependent filamentation, virulence-group-correlated expression, likely essential (UAU1 method), Spider biofilm repressed
orf19.706	-1.22915	2.22015e-12	1.42625e-11	NMD3	60S ribosomal export protein NMD3 [Source:UniProtKB/TrEMBL;Acc:Q59PZ4]	Putative nonsense-mediated mRNA decay protein, repressed in core stress response, repressed by prostaglandins
orf19.1959	-1.22851	1.0725e-18	1.35946e-17	N/A	OTU domain-containing protein [Source:UniProtKB/TrEMBL;Acc:Q5A1N7]	Ortholog of S. cerevisiae : OTU2, C. dubliniensis CD36 : Cd36_51210, C. parapsilosis CDC317 : CPAR2_303850, C. auris B8441 : B9J08_000423 and Candida tenuis NRRL Y-1498 : CANTEDRAFT_114159
orf19.2643	-1.22675	9.93049e-14	7.53072e-13	RPO26	DNA-directed RNA polymerase core subunit [Source:UniProtKB/TrEMBL;Acc:Q59QT0]	Putative RNA polymerase subunit, heterozygous null mutant exhibits resistance to parnafungin in the C. albicans fitness test
orf19.1591	-1.22665	1.45874e-09	6.72884e-09	ERG10	Acetyl-CoA C-acetyltransferase [Source:UniProtKB/TrEMBL;Acc:A0A1D8PH52]	Acetyl-CoA acetyltransferase, role in ergosterol biosynthesis, soluble in hyphae, changes in protein abundance associated with azole resistance, fluconazole or ketoconazole induced, macrophage-downregulated protein, GlcNAc-induced protein
orf19.6365	-1.225	2.91653e-13	2.09764e-12	PTP1	Tyrosine protein phosphatase [Source:UniProtKB/TrEMBL;Acc:Q5A399]	Phosphotyrosine-specific protein phosphatase, rat catheter biofilm induced
orf19.2422	-1.22397	8.45988e-16	8.08433e-15	ARC1	Arc1p [Source:UniProtKB/TrEMBL;Acc:A0A1D8PSC8]	Putative G4 nucleic acid binding protein, macrophage/pseudohyphal-repressed, protein enriched in stationary phase yeast-form cultures, Spider biofilm repressed
orf19.2998	-1.22386	4.91131e-15	4.21411e-14	TSR2	Tsr2p [Source:UniProtKB/TrEMBL;Acc:Q5AI56]	Protein with a predicted role in pre-rRNA processing, repressed by prostaglandins
orf19.7215	-1.22315	1.33887e-13	1.00293e-12	UTP10	U3 small nucleolar RNA-associated protein 10 [Source:UniProtKB/Swiss-Prot;Acc:Q59ZX6]	Nucleolar protein, component of the small subunit processome containing the U3 snoRNA, involved in pre-18S rRNA processing, flow model biofilm repressed
orf19.1095	-1.2203	6.87855e-26	1.56877e-24	GLE2	RNA export factor [Source:UniProtKB/TrEMBL;Acc:A0A1D8PQE5]	Putative nuclear pore complex, possibly an essential gene, disruptants not obtained by UAU1 method, rat catheter biofilm repressed
orf19.2164.1	-1.22022	0.000284407	0.000635411	MFA1	Mfa1p [Source:UniProtKB/TrEMBL;Acc:A0A1D8PI68]	(orf19.2164.1) a-factor mating pheromone, produced in opaque MTLa cells, required for mating competence of MTLa cells, but not MTLalpha, induced by alpha-factor
orf19.1889	-1.2198	5.47693e-45	4.36376e-43	N/A	Sedoheptulose-bisphosphatase [Source:UniProtKB/TrEMBL;Acc:A0A1D8PHW0]	Putative phosphoglycerate mutase family protein, stationary phase enriched protein, early-stage flow model biofilm induced, Spider biofilm repressed
orf19.7394	-1.21853	2.64089e-19	3.51016e-18	GDA1	Guanosine-diphosphatase [Source:UniProtKB/Swiss-Prot;Acc:Q8TGH6]	Golgi membrane GDPase, required for wild-type O-mannosylation, not N-glycosylation, required for wild-type hyphal induction, cell wall, and cell surface charge, not required for HeLa cell adherence, functional homolog of S. cerevisiae Gda1p
orf19.1133	-1.21735	6.1823e-13	4.23308e-12	MSB1	DUF1708 domain-containing protein [Source:UniProtKB/TrEMBL;Acc:A0A1D8PD52]	Putative regulator of transcription, expression in S. cerevisiae flo8 and flo11 mutants suggests a role in regulation of adhesion factors
orf19.1404	-1.21544	1.42928e-20	2.10365e-19	N/A	tRNA dihydrouridine synthase [Source:UniProtKB/TrEMBL;Acc:A0A1D8PIH5]	Predicted tRNA dihydrouridine synthase, Spider biofilm induced
orf19.1960	-1.21357	9.61193e-24	1.80334e-22	CLN3	G1/S-specific cyclin CLN3 [Source:UniProtKB/Swiss-Prot;Acc:Q5A1N6]	G1 cyclin, depletion abolishes budding and causes hyphal growth defects, farnesol regulated, functional in S. cerevisiae, other biofilm induced, Spider biofilm induced
orf19.6186	-1.21233	2.02872e-11	1.16976e-10	N/A	Predicted protein of unknown function, overlaps orf19.6185	Predicted protein of unknown function, overlaps orf19.6185
orf19.1232	-1.21184	2.21449e-12	1.4241e-11	VRG4	GDP-mannose transporter [Source:UniProtKB/Swiss-Prot;Acc:Q5A477]	GDP-mannose transporter, essential, required for glycosylation, hyphal growth, functional homolog of S. cerevisiae Vrg4p, which imports GDP-mannose from cytoplasm to Golgi for protein and lipid mannosylation, no mammalian homolog
orf19.5038	-1.21043	1.00352e-06	3.17024e-06	N/A	SpoU_methylase domain-containing protein [Source:UniProtKB/TrEMBL;Acc:A0A1D8PLX4]	Predicted tRNA (guanine) methyltransferase activity, Spider biofilm induced
orf19.5076	-1.20796	6.24202e-10	3.02965e-09	PFY1	Profilin [Source:UniProtKB/TrEMBL;Acc:Q5A786]	Profilin, functional homolog of S. cerevisiae Pfy1, hyphae, macrophage/pseudohyphal-induced, regulated by Nrg1, Tup1, gene lacks intron (unlike S. cerevisiae PFY1), complements growth of S. cerevisiae srv2 mutant, nonessential
orf19.7568	-1.20699	1.18504e-06	3.6961e-06	N/A	Ortholog of S. cerevisiae : SPS4, C. glabrata CBS138 : CAGL0I09834g, C. dubliniensis CD36 : Cd36_35035, C. parapsilosis CDC317 : CPAR2_200810 and C. auris B8441 : B9J08_002747	Ortholog of S. cerevisiae : SPS4, C. glabrata CBS138 : CAGL0I09834g, C. dubliniensis CD36 : Cd36_35035, C. parapsilosis CDC317 : CPAR2_200810 and C. auris B8441 : B9J08_002747
orf19.657	-1.20549	1.4292e-11	8.35857e-11	SAM2	S-adenosylmethionine synthase [Source:UniProtKB/TrEMBL;Acc:A0A1D8PF68]	S-adenosylmethionine synthetase, localizes to surface of hyphae, not yeast cells, alkaline, Hog1-induced, farnesol-downregulated, F-12/CO2 early biofilm induced, Spider biofilm repressed
orf19.5685	-1.20469	3.18408e-13	2.27143e-12	THS1	Threonyl-tRNA synthetase [Source:UniProtKB/TrEMBL;Acc:A0A1D8PMV9]	Putative threonyl-tRNA synthetase, transcript regulated by Mig1 and Tup1, repressed upon phagocytosis by murine macrophages, stationary phase enriched protein, Spider biofilm repressed
orf19.979	-1.20468	2.69955e-18	3.29259e-17	FAS1	Fatty acid synthase subunit beta [Source:UniProtKB/TrEMBL;Acc:Q5A4W7]	Beta subunit of fatty-acid synthase, multifunctional enzyme, Hap43, fluconazole-induced, amphotericin B, caspofungin repressed, macrophage/pseudohyphal-induced, flow model and Spider biofilm repressed
orf19.2668	-1.20368	6.21425e-14	4.81978e-13	RHD2	Rhd2p [Source:UniProtKB/TrEMBL;Acc:A0A1D8PLR9]	Predicted ORF in retrotransposon Tca4 with similarity to the Gag region encoding nucleocapsid-like protein, overlaps blocked reading frame orf19.2668.1, yeast-enriched transcript, rat catheter biofilm induced
orf19.4079	-1.20357	1.32851e-22	2.264e-21	SLP2	PHB domain-containing protein [Source:UniProtKB/TrEMBL;Acc:A0A1D8PIA6]	Protein similar to stomatin mechanoreception protein
orf19.4846	-1.20165	2.44224e-15	2.20341e-14	N/A	OBG-type G domain-containing protein [Source:UniProtKB/TrEMBL;Acc:Q5APB9]	GlcNAc-induced protein
orf19.941	-1.20094	4.11932e-12	2.57211e-11	SEC14	SEC14 cytosolic factor [Source:UniProtKB/Swiss-Prot;Acc:P46250]	Essential protein, functional homolog of S. cerevisiae Sec14p, a Golgi phosphatidylinositol/phosphatidylcholine transfer protein that regulates choline-phosphate cytidyltransferase and thereby affects secretion, biofilm-regulated
orf19.7482	-1.20066	0.0160863	0.0261845	N/A	Ortholog of C. dubliniensis CD36 : Cd36_25640, C. parapsilosis CDC317 : CPAR2_803740, Candida tropicalis MYA-3404 : CTRG_01022 and Candida albicans WO-1 : CAWG_01412	Ortholog of C. dubliniensis CD36 : Cd36_25640, C. parapsilosis CDC317 : CPAR2_803740, Candida tropicalis MYA-3404 : CTRG_01022 and Candida albicans WO-1 : CAWG_01412
orf19.3626	-1.20062	1.75496e-11	1.01669e-10	N/A	Putative asparagine synthase [Source:UniProtKB/TrEMBL;Acc:A0A1D8PIA3]	Has domain(s) with predicted asparagine synthase (glutamine-hydrolyzing) activity and role in asparagine biosynthetic process, metabolic process
orf19.5518	-1.20048	1.76907e-19	2.38657e-18	N/A	Protein of unknown function, Spider biofilm induced	Protein of unknown function, Spider biofilm induced
orf19.6540	-1.19949	1.50207e-15	1.38366e-14	PFK2	ATP-dependent 6-phosphofructokinase [Source:UniProtKB/TrEMBL;Acc:Q5AGZ8]	Phosphofructokinase beta subunit, fructose 2,6-bisphosphate, AMP activated, ATP inhibited, phagocytosis, hyphal repressed, fluconazole-induced, stationary-phase enriched, flow model biofilm induced, rat catheter/Spider biofilm repressed
orf19.5049	-1.19544	1.7302e-11	1.00329e-10	N/A	Putative U3-containing 90S preribosome processome complex subunit, Hap43-induced gene, rat catheter and Spider biofilm induced, F-12/CO2 early biofilm induced	Putative U3-containing 90S preribosome processome complex subunit, Hap43-induced gene, rat catheter and Spider biofilm induced, F-12/CO2 early biofilm induced
orf19.4836	-1.1947	1.59066e-29	4.95365e-28	URA1	Dihydroorotate dehydrogenase (quinone), mitochondrial [Source:UniProtKB/Swiss-Prot;Acc:Q874I4]	Dihydroorotate dehydrogenase, de novo pyrimidine biosynthesis, regulated by yeast-hypha switch, Nrg1/Mig1/Tup1, flow model biofilm induced, rat catheter and Spider biofilm repressed
orf19.661	-1.19385	1.72048e-09	7.84184e-09	KRR1	KRR1 small subunit processome component [Source:UniProtKB/TrEMBL;Acc:Q59W63]	Putative nucleolar protein, repressed benomyl treatment or in an azole-resistant strain that overexpresses MDR1, F-12/CO2 early biofilm induced
orf19.5612	-1.19298	1.06407e-08	4.36075e-08	BMT4	Beta-mannosyltransferase, for elongation of beta-mannose chains on the acid-labile fraction of cell wall phosphopeptidomannan, 9-gene family member, regulated by Tsa1, Tsa1B, flow model biofilm induced, rat catheter biofilm repressed	Beta-mannosyltransferase, for elongation of beta-mannose chains on the acid-labile fraction of cell wall phosphopeptidomannan, 9-gene family member, regulated by Tsa1, Tsa1B, flow model biofilm induced, rat catheter biofilm repressed
orf19.6565	-1.19036	2.22471e-25	4.77223e-24	N/A	Membrane insertase [Source:UniProtKB/TrEMBL;Acc:Q5AGX4]	Conserved mitochondrial inner membrane insertase, mediates insertion of mitochondrial- and nuclear-encoded proteins from the matrix into the inner membrane, Spider biofilm repressed
orf19.779	-1.18938	9.79177e-15	8.19543e-14	HAT1	Histone acetyltransferase type B catalytic subunit [Source:UniProtKB/Swiss-Prot;Acc:Q59VF4]	Hat1-Hat2 histone acetyltransferase complex subunit, involved in DNA damage repair and morphogenesis, mutations cause constitutive pseudohyphal growth, white to opaque switch, caspofungin sensitivity, rat catheter, Spider biofilm repressed
orf19.4565	-1.18555	3.51571e-11	1.96259e-10	BGL2	Glucan 1,3-beta-glucosidase BGL2 [Source:UniProtKB/Swiss-Prot;Acc:Q5AMT2]	Cell wall 1,3-beta-glucosyltransferase, mutant has cell-wall and growth defects, but wild-type 1,3- or 1,6-beta-glucan content, antigenic, virulence role in mouse systemic infection, rat catheter biofilm induced
orf19.5507	-1.18404	2.20203e-14	1.78933e-13	ENP1	SnoRNA-binding rRNA-processing protein [Source:UniProtKB/TrEMBL;Acc:A0A1D8PRE0]	Protein required for pre-rRNA processing and 40S ribosomal subunit synthesis, associated with U3 and U14 snoRNAs, transposon mutation affects filamentous growth, repressed by prostaglandins, Spider biofilm induced
orf19.4814	-1.18282	0.00733233	0.0128196	N/A	Ortholog of C. dubliniensis CD36 : Cd36_08960, C. parapsilosis CDC317 : CPAR2_301680, Candida tenuis NRRL Y-1498 : cten_CGOB_00021 and Debaryomyces hansenii CBS767 : DEHA2F11088g	Ortholog of C. dubliniensis CD36 : Cd36_08960, C. parapsilosis CDC317 : CPAR2_301680, Candida tenuis NRRL Y-1498 : cten_CGOB_00021 and Debaryomyces hansenii CBS767 : DEHA2F11088g
orf19.1091	-1.18247	4.66976e-11	2.58798e-10	NOP8	RRM domain-containing protein [Source:UniProtKB/TrEMBL;Acc:A0A1D8PQD6]	Ortholog of S. cereviiae Nop8, has a role in ribosomal large subunit biogenesis, rat catheter and Spider biofilm induced
orf19.3676	-1.18235	8.06614e-09	3.37326e-08	ABP140	Methyltransferase-like protein [Source:UniProtKB/TrEMBL;Acc:Q59VY2]	Ortholog of S. cerevisiae actin-binding protein Abp140, Hap43-induced, F-12/CO2 early biofilm induced
orf19.1679	-1.17715	0.00300799	0.00564171	N/A	Ortholog of C. dubliniensis CD36 : Cd36_81550, C. parapsilosis CDC317 : CPAR2_503570, C. auris B8441 : B9J08_001894 and Candida tenuis NRRL Y-1498 : cten_CGOB_00261	Ortholog of C. dubliniensis CD36 : Cd36_81550, C. parapsilosis CDC317 : CPAR2_503570, C. auris B8441 : B9J08_001894 and Candida tenuis NRRL Y-1498 : cten_CGOB_00261
orf19.1833	-1.17462	1.21614e-17	1.38167e-16	CBF5	H/ACA ribonucleoprotein complex subunit CBF5 [Source:UniProtKB/Swiss-Prot;Acc:O43101]	Ortholog(s) have pseudouridine synthase activity
orf19.3419	-1.17339	3.47074e-09	1.52747e-08	MAE1	Malate dehydrogenase (Oxaloacetate-decarboxylating) [Source:UniProtKB/TrEMBL;Acc:Q5A4M2]	Malic enzyme, mitochondrial, transcription regulated by Mig1, Tup1, colony morphology-related gene regulation by Ssn6, Hap43-repressed, Spider biofilm repressed
orf19.501	-1.17074	4.58836e-12	2.84339e-11	N/A	SAM_MT_RSMB_NOP domain-containing protein [Source:UniProtKB/TrEMBL;Acc:A0A1D8PSN8]	Ortholog(s) have rRNA (cytosine-C5-)-methyltransferase activity
orf19.5801	-1.17026	1.41902e-10	7.47913e-10	RNR21	Ribonucleotide-diphosphate reductase subunit [Source:UniProtKB/TrEMBL;Acc:Q5A0L0]	Ribonucleoside-diphosphate reductase, regulated by tyrosol and cell density, ciclopirox olamine, fluconazole or flucytosine induced, regulated by Sef1, Sfu1, and Hap43
orf19.2706	-1.16818	1.02327e-25	2.26635e-24	CRH11	Extracellular glycosidase CRH11 [Source:UniProtKB/Swiss-Prot;Acc:Q5AFA2]	GPI-anchored cell wall transglycosylase, putative ortholog of S. cerevisiae Crh1p, predicted glycosyl hydrolase domain, similar to Csf4p and to antigenic A. fumigatus Aspf9, predicted Kex2p substrate, caspofungin-induced
orf19.1768	-1.16792	1.14891e-11	6.77745e-11	N/A	Ortholog of C. dubliniensis CD36 : Cd36_24170, C. parapsilosis CDC317 : CPAR2_407480, Candida tropicalis MYA-3404 : CTRG_02088, Candida albicans WO-1 : CAWG_06084 and Candida metapsilosis : CMET_2098	Ortholog of C. dubliniensis CD36 : Cd36_24170, C. parapsilosis CDC317 : CPAR2_407480, Candida tropicalis MYA-3404 : CTRG_02088, Candida albicans WO-1 : CAWG_06084 and Candida metapsilosis : CMET_2098
orf19.6355	-1.16732	3.46074e-12	2.1776e-11	N/A	WD_REPEATS_REGION domain-containing protein [Source:UniProtKB/TrEMBL;Acc:A0A1D8PFH2]	Ortholog(s) have unfolded protein binding activity, role in ribosome biogenesis and nucleolus localization
orf19.4257	-1.16704	3.71133e-15	3.25272e-14	INT1	Bud site selection protein BUD4 [Source:UniProtKB/Swiss-Prot;Acc:P53705]	Protein structurally similar to alpha-subunit of human leukocyte integrin, role in morphogenesis, adhesion, and mouse cecal colonization and systemic virulence, similar to S. cerevisiae Bud4, Hap43-induced gene
orf19.3442	-1.16627	6.52996e-28	1.73425e-26	N/A	Oxidored_FMN domain-containing protein [Source:UniProtKB/TrEMBL;Acc:Q5A4J9]	Putative oxidoreductase, Hap43-repressed gene
orf19.2170	-1.16564	7.35819e-15	6.23515e-14	PHM7	Phm7p [Source:UniProtKB/TrEMBL;Acc:A0A1D8PI19]	Putative transporter, possibly involved in ion homeostasis, drug tolerance, filamentous growth, virulence, fungal-specific, Hog1-repressed, repressed by 17-beta-estradiol, ethynyl estradiol, Hap43-induced, Spider biofilm induced
orf19.1478	-1.16538	1.23232e-28	3.46802e-27	STT3	Dolichyl-diphosphooligosaccharide--protein glycotransferase [Source:UniProtKB/TrEMBL;Acc:Q5ALU8]	Putative oligosaccharyltransferase complex component, flow model and rat catheter biofilm repressed
orf19.4587	-1.16366	6.79639e-16	6.57663e-15	HGH1	Hgh1p [Source:UniProtKB/TrEMBL;Acc:Q5AMR0]	Putative HMG1/2-related protein, transcript regulated by Mig1
orf19.5246	-1.16272	6.81068e-08	2.53387e-07	N/A	Protein of unknown function, Hap43-repressed gene	Protein of unknown function, Hap43-repressed gene
orf19.838.1	-1.15944	7.1822e-17	7.61016e-16	RPS9B	S4 RNA-binding domain-containing protein [Source:UniProtKB/TrEMBL;Acc:A0A1D8PGY8]	(orf19.838.1) Predicted ribosomal protein, repressed upon phagocytosis by murine macrophage, transcript possibly regulated upon hyphal formation, Spider biofilm repressed
orf19.3572.3	-1.15866	1.14729e-33	4.78819e-32	N/A	Ribosomal 60S subunit protein L31B [Source:UniProtKB/TrEMBL;Acc:A0A1D8PHF5]	(orf19.3572.3) Ribosomal 60S subunit protein L31B, Spider biofilm repressed
orf19.3967	-1.15851	5.13034e-17	5.5122e-16	PFK1	ATP-dependent 6-phosphofructokinase [Source:UniProtKB/TrEMBL;Acc:Q5AK53]	Phosphofructokinase alpha subinit, activated by fructose 2,6-bisphosphate, AMP, ATP inhibited, activity reduced on hyphal induction, phagocytosis-repressed, fluconazole, flow model biofilm induced, rat catheter and Spider biofilm repressed
orf19.6718	-1.15835	1.52228e-20	2.23426e-19	N/A	Has domain(s) with predicted sequence-specific DNA binding activity	Has domain(s) with predicted sequence-specific DNA binding activity
orf19.6967	-1.15835	9.92147e-23	1.70023e-21	USO6	Uso6p [Source:UniProtKB/TrEMBL;Acc:A0A1D8PK69]	Putative vesicular transport protein, transcript induced by filamentous growth, rat catheter biofilm repressed
orf19.2310.1	-1.1561	1.11821e-27	2.85843e-26	RPL29	60S ribosomal protein L29 [Source:UniProtKB/TrEMBL;Acc:A0A1D8PF57]	(orf19.2310.1) Ribosomal protein L29, induced upon germ tube formation, colony morphology-related gene regulation by Ssn6, intron in 5'-UTR, Spider biofilm repressed
orf19.4872	-1.1554	0.000107758	0.000256936	N/A	Protein of unknown function, induced by Mnl1 under weak acid stress, Hap43-induced, mutant is viable	Protein of unknown function, induced by Mnl1 under weak acid stress, Hap43-induced, mutant is viable
orf19.76	-1.15269	3.24986e-11	1.82248e-10	SPB1	AdoMet-dependent rRNA methyltransferase SPB1 [Source:UniProtKB/Swiss-Prot;Acc:Q59KF3]	Putative AdoMet-dependent methyltransferase, Hap43-induced, repressed by prostaglandins, possibly essential gene, disruptants not obtained by UAU1 method, Spider biofilm induced
orf19.7650	-1.15265	5.46163e-11	3.00243e-10	LTV1	Ltv1p [Source:UniProtKB/TrEMBL;Acc:A0A1D8PUB0]	Putative GSE complex component, repressed by prostaglandins
orf19.6686	-1.15182	6.49763e-10	3.13881e-09	ENP2	NUC153 domain-containing protein [Source:UniProtKB/TrEMBL;Acc:A0A1D8PRE8]	Putative nucleolar protein, essential, heterozygous mutation confers resistance to 5-fluorocytosine (5-FC), 5-fluorouracil (5-FU), and tubercidin (7-deazaadenosine), Hap43-induced, Spider biofilm induced
orf19.2917	-1.15162	1.48937e-07	5.34031e-07	N/A	Found in mitochondrial proteome protein 38 [Source:UniProtKB/TrEMBL;Acc:A0A1D8PMJ1]	Putative GTPase, heterozygous null mutant exhibits resistance to parnafungin in the C. albicans fitness test, Hap43p-induced gene
orf19.6757	-1.15098	6.08167e-13	4.16883e-12	GCY1	Aldo_ket_red domain-containing protein [Source:UniProtKB/TrEMBL;Acc:Q5ADT4]	Aldo/keto reductase, mutation confers hypersensitivity to toxic ergosterol analog, farnesol-repressed, stationary phase enriched protein, flow model biofilm induced, Spider biofilm repressed
orf19.2992	-1.15077	1.51779e-24	3.02327e-23	RPP1A	60S acidic ribosomal protein P1-A [Source:UniProtKB/Swiss-Prot;Acc:Q9HFQ7]	Conserved acidic ribosomal protein, likely role in regulation of translation elongation, interacts with Rpp2B, 1 of 4 similar C. albicans ribosomal proteins (Rpp1A, Rpp1Bp, Rpp2A, Rpp2B), Hap43-induced, Spider biofilm repressed
orf19.826	-1.15075	1.41436e-08	5.71992e-08	MED1	Mediator of RNA polymerase II transcription subunit 1 [Source:UniProtKB/TrEMBL;Acc:Q5AHH0]	RNA polymerase II mediator complex subunit, RNA polymerase II transcription cofactor
orf19.2552	-1.1507	2.2163e-09	9.92483e-09	N/A	Cation_ATPase_C domain-containing protein [Source:UniProtKB/TrEMBL;Acc:A0A1D8PS08]	Protein similar to S. cerevisiae Pmr1p, amphotericin B induced, previously merged with orf19.2553, unmerged from orf19.2553 in a revision of Assembly 21
orf19.4447	-1.15005	2.34159e-11	1.33883e-10	YMC1	Organic acid transporter [Source:UniProtKB/TrEMBL;Acc:Q59WC2]	Putative inner mitochondrial membrane transporter, flucytosine induced, Spider biofilm repressed
orf19.290	-1.14871	4.25762e-11	2.36385e-10	KRE5	Kre5p [Source:UniProtKB/TrEMBL;Acc:A0A1D8PJN6]	UDP-glucose:glycoprotein glucosyltransferase, 1,6-beta-D-glucan biosynthesis, hyphal growth, virulence in mouse IV model, partially complements S. cerevisiae kre5 mutant defects, flow biofilm repressed, Bcr1-repressed in RPMI a/a biofilms
orf19.908	-1.1478	8.70507e-19	1.108e-17	FEN12	Elongation of fatty acids protein [Source:UniProtKB/TrEMBL;Acc:A0A1D8PGU2]	Putative protein with a predicted role in the elongation of fatty acids, amphotericin B, caspofungin repressed
orf19.7624	-1.14767	1.2421e-08	5.05993e-08	N/A	Ortholog(s) have role in maturation of SSU-rRNA from tricistronic rRNA transcript (SSU-rRNA, 5.8S rRNA, LSU-rRNA), rRNA processing and nucleolus, small-subunit processome localization	Ortholog(s) have role in maturation of SSU-rRNA from tricistronic rRNA transcript (SSU-rRNA, 5.8S rRNA, LSU-rRNA), rRNA processing and nucleolus, small-subunit processome localization
orf19.3480	-1.14759	1.76561e-09	8.03561e-09	N/A	Mitochondrial 37S ribosomal protein RSM23 [Source:UniProtKB/TrEMBL;Acc:A0A1D8PPW1]	Ortholog(s) have structural constituent of ribosome activity and mitochondrial small ribosomal subunit localization
orf19.1042	-1.14757	3.67071e-10	1.82347e-09	POR1	Mitochondrial outer membrane protein porin [Source:UniProtKB/Swiss-Prot;Acc:P83781]	Mitochondrial outer membrane porin, in detergent-resistant membrane fraction (possible lipid raft component), antigenic in human, mouse, Hap43p-induced, flucytosine-, macrophage-, farnesol- induced, fluconazole, caspofungin repressed
orf19.6749	-1.14742	1.21839e-20	1.80988e-19	KRS1	Lysine--tRNA ligase [Source:UniProtKB/TrEMBL;Acc:Q5ADU2]	Putative tRNA-Lys synthetase, repressed upon phagocytosis by murine macrophages, stationary phase enriched protein, Spider biofilm repressed
orf19.677	-1.14703	3.71983e-06	1.07952e-05	CHO1	CDP-diacylglycerol--serine O-phosphatidyltransferase [Source:UniProtKB/TrEMBL;Acc:A0A1D8PF32]	Putative phosphatidylserine synthase, ortholog of S. cerevisiae CHO1, transposon mutation affects filamentous growth, regulated by Nrg1, Tup1
orf19.1974	-1.14618	1.72518e-06	5.24478e-06	TFS1	Tfs1p [Source:UniProtKB/TrEMBL;Acc:Q5A1M1]	Putative carboxypeptidase y inhibitor, transcript regulated upon yeast-hypha switch, colony morphology-related gene regulation by Ssn6
orf19.3911	-1.14577	7.75311e-21	1.16868e-19	SAH1	Adenosylhomocysteinase [Source:UniProtKB/Swiss-Prot;Acc:P83783]	S-adenosyl-L-homocysteine hydrolase, sulfur amino acid metabolism, antigenic in human, alkaline-, fluconazole-induced expression, Gcn4-regulated, amino acid starvation (3-AT) repressed, flow model biofilm induced, Spider biofilm repressed
orf19.1137	-1.14457	4.51368e-11	2.50375e-10	N/A	dTMP kinase [Source:UniProtKB/TrEMBL;Acc:Q59TV7]	Thymidylate kinase of unknown role, forms a dimer, potential target for antifungal drugs
orf19.6882	-1.14402	4.1699e-08	1.5959e-07	OSM1	Fumarate reductase [Source:UniProtKB/TrEMBL;Acc:Q59T35]	Putative flavoprotein subunit of fumarate reductase, soluble protein in hyphae, caspofungin repressed, stationary phase enriched protein, flow model biofilm induced, Spider biofilm repressed
orf19.5210	-1.14245	0.000102844	0.000246079	N/A	HTH APSES-type domain-containing protein [Source:UniProtKB/TrEMBL;Acc:A0A1D8PHJ0]	Putative Xbp1 transcriptional repressor, binds to cyclin gene promoters in S. cerevisiae, Hap43-repressed, possibly essential, disruptants not obtained by UAU1 method
orf19.603	-1.14222	1.93618e-14	1.58168e-13	IMP4	Brix domain-containing protein [Source:UniProtKB/TrEMBL;Acc:Q59X74]	Putative SSU processome component, Hap43-induced, repressed by prostaglandins, Spider biofilm induced
orf19.3071	-1.14209	5.30287e-12	3.2631e-11	MIH1	Protein-tyrosine-phosphatase [Source:UniProtKB/TrEMBL;Acc:A0A1D8PJ05]	Putative protein phosphatase of the PTP family (tyrosine-specific), ortholog of S. cerevisiae Mih1, mRNA binds She3
orf19.2859	-1.14095	4.53268e-09	1.96107e-08	SRP40	SRP40_C domain-containing protein [Source:UniProtKB/TrEMBL;Acc:A0A1D8PSB9]	Putative chaperone of small nucleolar ribonucleoprotein particles, macrophage/pseudohyphal-induced, rat catheter biofilm induced
orf19.6264.4	-1.14081	4.52754e-29	1.34186e-27	N/A	60S ribosomal protein L39 [Source:UniProtKB/TrEMBL;Acc:A0A1D8PDT4]	(orf19.6264.4) Ortholog of S. cerevisiae Rpl39, a component of the 60S ribosomal subunit, Hap43-induced, Spider biofilm repressed
orf19.496	-1.14059	5.22522e-20	7.31889e-19	N/A	DNA_MISMATCH_REPAIR_2 domain-containing protein [Source:UniProtKB/TrEMBL;Acc:A0A1D8PSP4]	Ortholog(s) have DNA-dependent ATPase activity, dinucleotide insertion or deletion binding, guanine/thymine mispair binding activity
orf19.6493	-1.13819	0.000333579	0.000739078	N/A	Ortholog of C. dubliniensis CD36 : Cd36_72020 and Candida albicans WO-1 : CAWG_05570	Ortholog of C. dubliniensis CD36 : Cd36_72020 and Candida albicans WO-1 : CAWG_05570
orf19.7664	-1.13815	4.13839e-13	2.90825e-12	N/A	zf-LYAR domain-containing protein [Source:UniProtKB/TrEMBL;Acc:A0A1D8PUC3]	Ortholog of S. cerevisiae : YCR087C-A, C. glabrata CBS138 : CAGL0E00517g, C. dubliniensis CD36 : Cd36_35524, C. parapsilosis CDC317 : CPAR2_200040 and C. auris B8441 : B9J08_001263
orf19.3159	-1.13802	5.09972e-09	2.18483e-08	UTP20	UVRC domain-containing protein [Source:UniProtKB/TrEMBL;Acc:A0A1D8PJ54]	Putative snoRNA-binding protein, S. cerevisiae Utp20 ortholog, likely essential for growth, repressed in core stress response, mutation confers resistance to 5-fluorocytosine (5-FC) and parnafungin
orf19.6919	-1.13746	0.00728146	0.0127415	N/A	Ortholog of C. dubliniensis CD36 : Cd36_71210, C. parapsilosis CDC317 : CPAR2_702710, C. auris B8441 : B9J08_002141 and Candida tenuis NRRL Y-1498 : CANTEDRAFT_116256	Ortholog of C. dubliniensis CD36 : Cd36_71210, C. parapsilosis CDC317 : CPAR2_702710, C. auris B8441 : B9J08_002141 and Candida tenuis NRRL Y-1498 : CANTEDRAFT_116256
orf19.3867	-1.13707	1.93495e-09	8.77379e-09	RPL7	Ribosomal_L30 domain-containing protein [Source:UniProtKB/TrEMBL;Acc:Q59V85]	Ribosomal protein L7, repressed upon phagocytosis by murine macrophages, Hap43-induced, rat catheter and Spider biofilm induced
orf19.2649	-1.13702	2.12174e-09	9.57122e-09	PCL1	Cyclin N-terminal domain-containing protein [Source:UniProtKB/TrEMBL;Acc:A0A1D8PNP1]	Cyclin homolog, transcript induced by filamentous growth, induced by alpha pheromone in SpiderM medium
orf19.1564	-1.13493	3.01258e-06	8.8347e-06	N/A	Endoplasmic reticulum transmembrane protein [Source:UniProtKB/TrEMBL;Acc:A0A1D8PGL1]	Plasma membrane-localized protein of unknown function
orf19.557	-1.13482	5.53278e-11	3.0361e-10	N/A	Protein of unknown function, Hap43-repressed, Spider biofilm repressed	Protein of unknown function, Hap43-repressed, Spider biofilm repressed
orf19.1264	-1.13456	1.72992e-05	4.59042e-05	CFL2	FAD-binding FR-type domain-containing protein [Source:UniProtKB/TrEMBL;Acc:A0A1D8PME3]	Oxidoreductase, iron utilization, Sfu1/Sef1/Hap43/Nrg1/Tup1/Rim101 regulated, alkaline/low iron/fluphenazine/ciclopirox olamine, flucytosine, fluconazole, Spider/flow model/rat catheter biofilm induced, caspofungin/amphotericin B repressed
orf19.2823	-1.13386	2.18405e-20	3.1827e-19	RFG1	Repressor of filamentous growth 1 [Source:UniProtKB/Swiss-Prot;Acc:Q5A220]	HMG domain transcriptional repressor of filamentous growth and hyphal genes, in Tup1-dependent and -independent pathways, binds DNA, transcript not regulated by oxygen or serum, not responsible for hypoxic repression, Spider biofilm induced
orf19.1963	-1.13266	4.64169e-07	1.55356e-06	GDS1	Gds1p [Source:UniProtKB/TrEMBL;Acc:A0A1D8PN35]	Putative mitochondrial protein, Hap43-repressed gene, Spider biofilm induced
orf19.4082	-1.13126	0.00043991	0.000955683	DDR48	Stress protein DDR48 [Source:UniProtKB/Swiss-Prot;Acc:Q59X49]	Immunogenic stress-associated protein, filamentation regulated, induced by benomyl/caspofungin/ketoconazole or in azole-resistant strain, Hog1, farnesol, alkaline repressed, stationary phase enriched, Spider, flow model biofilm induced
orf19.3798	-1.12967	1.5193e-13	1.13118e-12	TRM8	tRNA (guanine-N(7)-)-methyltransferase [Source:UniProtKB/Swiss-Prot;Acc:Q5A692]	Ortholog(s) have tRNA (guanine-N7-)-methyltransferase activity, role in tRNA (guanine-N7)-methylation and tRNA (m7G46) methyltransferase complex localization
orf19.7050	-1.12941	4.44918e-09	1.93039e-08	NOP15	RRM domain-containing protein [Source:UniProtKB/TrEMBL;Acc:A0A1D8PQN7]	Nucleolar ribosome biogenesis factor, hyphal-induced expression, Hap43-induced, rat catheter biofilm induced
orf19.3354	-1.12915	2.14599e-07	7.53184e-07	RPS42	40S ribosomal protein S4 [Source:UniProtKB/TrEMBL;Acc:A0A1D8PCI6]	Predicted ribosomal protein S4, component of the small ribosomal subunit, has paralog RPS41
orf19.4826	-1.12744	4.14108e-15	3.60362e-14	IDH1	Isocitrate dehydrogenase [NAD] subunit, mitochondrial [Source:UniProtKB/TrEMBL;Acc:A0A1D8PEM5]	Putative mitochondrial NAD-isocitrate dehydrogenase subunit 1, soluble protein in hyphae, protein level decrease in stationary phase cultures
orf19.6192	-1.12637	2.45077e-09	1.09508e-08	N/A	Protein of unknown function, Plc1-regulated, transcript detected in high-resolution tiling arrays	Protein of unknown function, Plc1-regulated, transcript detected in high-resolution tiling arrays
orf19.301	-1.12597	2.2801e-10	1.16668e-09	PGA18	Probable GPI-anchored adhesin-like protein PGA18 [Source:UniProtKB/Swiss-Prot;Acc:Q5AEG7]	Putative GPI-anchored protein, regulated by Nrg1, Tup1, rat catheter biofilm repressed
orf19.7398.1	-1.12521	0.00075885	0.00158765	TSA1B	Peroxiredoxin TSA1-A [Source:UniProtKB/Swiss-Prot;Acc:Q9Y7F0]	(orf19.7398.1) Putative peroxidase, orf19.7398.1 is contig-truncated fragment of gene identical to TSA1, Tsa1p and Tsa1Bp role under oxidative/reductive stress, hyphal cell wall formation, in hyphal nucleus, cell wall, yeast-form nucleus, cytoplasm
orf19.1646	-1.12297	5.40419e-11	2.97619e-10	MRD1	Multiple RNA-binding domain-containing protein 1 [Source:UniProtKB/Swiss-Prot;Acc:Q5AJS6]	Ortholog(s) have rRNA primary transcript binding activity
orf19.4248	-1.1226	2.47725e-09	1.10611e-08	N/A	Ortholog of S. cerevisiae YLR118C (alias Apt1), acyl-protein thioesterase responsible for depalmitoylation of Gpa1 in S. cerevisiae, regulated by Gcn4, repressed in response to amino acid starvation (3AT), rat catheter biofilm repressed	Ortholog of S. cerevisiae YLR118C (alias Apt1), acyl-protein thioesterase responsible for depalmitoylation of Gpa1 in S. cerevisiae, regulated by Gcn4, repressed in response to amino acid starvation (3AT), rat catheter biofilm repressed
orf19.2575	-1.12165	6.12307e-17	6.53305e-16	N/A	25S rRNA (Uracil2843-N3)-methyltransferase [Source:UniProtKB/TrEMBL;Acc:A0A1D8PS23]	Putative S-adenosylmethionine-dependent methyltransferase, Hap43p-induced gene
orf19.6561	-1.12042	8.2573e-12	4.96653e-11	LAT1	Acetyltransferase component of pyruvate dehydrogenase complex [Source:UniProtKB/TrEMBL;Acc:Q5AGX8]	Putative dihydrolipoamide acetyltransferase component (E2) of pyruvate dehydrogenase complex, sumoylation target, Spider biofilm repressed
orf19.4697	-1.12	5.56036e-28	1.49618e-26	MDN1	Midasin [Source:UniProtKB/TrEMBL;Acc:A0A1D8PL61]	Putative midasin, a very large dynein-related AAA-type ATPase, induced during the mating process
orf19.4627	-1.11886	2.75819e-14	2.20332e-13	N/A	Ortholog(s) have structural constituent of nuclear pore activity	Ortholog(s) have structural constituent of nuclear pore activity
orf19.1051	-1.1188	2.17262e-11	1.25038e-10	HTA2	Histone H2A.2 [Source:UniProtKB/Swiss-Prot;Acc:Q59VP2]	Putative histone H2A, farnesol regulated, rat catheter biofilm repressed, Spider biofilm repressed, Hap43-induced
orf19.3982	-1.1183	0.00126887	0.00254811	N/A	Aamy domain-containing protein [Source:UniProtKB/TrEMBL;Acc:A0A1D8PP39]	Maltase, induced during growth on sucrose, induced by alpha pheromone in SpiderM medium, early-stage flow model biofilm indced
orf19.4479	-1.11696	2.47847e-10	1.26081e-09	NOP9	Nucleolar protein 9 [Source:UniProtKB/Swiss-Prot;Acc:Q59QH0]	Putative U3-containing 90S preribosome subunit, Hap43-induced, repressed in core stress response, Spider biofilm induced
orf19.5541	-1.11632	1.24453e-09	5.79302e-09	N/A	Protein with similarity to S. pombe Nrd1p, transcription induced upon induction of hyphal growth, regulated by Cph1p, Efg1p, Cph2p, low-level expression, alkaline upregulated, fungal-specific (no human or murine homolog)	Protein with similarity to S. pombe Nrd1p, transcription induced upon induction of hyphal growth, regulated by Cph1p, Efg1p, Cph2p, low-level expression, alkaline upregulated, fungal-specific (no human or murine homolog)
orf19.7609	-1.11547	1.70978e-13	1.26838e-12	PGA11	Predicted GPI-anchored protein 11 [Source:UniProtKB/Swiss-Prot;Acc:Q5ACN3]	Putative GPI-anchored protein
orf19.3564	-1.11214	1.98043e-09	8.96675e-09	RPC40	DNA-directed RNA polymerases I and III subunit RPAC1 [Source:UniProtKB/TrEMBL;Acc:A0A1D8PHD8]	Putative RNA polymerase, protein level decreases in stationary phase cultures, Hap43p-induced gene
orf19.6917	-1.11115	8.80965e-07	2.80473e-06	N/A	DNL-type domain-containing protein [Source:UniProtKB/TrEMBL;Acc:A0A1D8PQU2]	Putative heat shock protein with a zinc finger motif, required for protein import into mitochondria in S. cerevisiae, Spider biofilm induced
orf19.2835	-1.11071	3.89872e-18	4.727e-17	N/A	ThiF domain-containing protein [Source:UniProtKB/TrEMBL;Acc:A0A1D8PSA4]	Ortholog(s) have SUMO activating enzyme activity, role in mitotic chromosome condensation, protein sumoylation, regulation of mitotic chromosome condensation and SUMO activating enzyme complex, cytosol, nucleus localization
orf19.5912	-1.11026	1.62327e-09	7.44302e-09	MAK21	CBF domain-containing protein [Source:UniProtKB/TrEMBL;Acc:Q5ANI8]	Putative 66S pre-ribosomal particle subunit, mutation confers hypersensitivity to tubercidin (7-deazaadenosine)
orf19.2604	-1.10815	3.30891e-10	1.65446e-09	N/A	SAM_MT_RSMB_NOP domain-containing protein [Source:UniProtKB/TrEMBL;Acc:Q5A962]	S. pombe ortholog SPAC2C4.06c is a predicted tRNA (cytosine-5-)-methyltransferase, Spider biofilm induced
orf19.5885	-1.10807	5.07228e-17	5.45938e-16	SNU13	13 kDa ribonucleoprotein-associated protein [Source:UniProtKB/Swiss-Prot;Acc:Q5ANL6]	Putative U3 snoRNP protein, flucytosine induced
orf19.2553	-1.10754	1.93458e-05	5.10919e-05	ACU1	Cation_ATPase_N domain-containing protein [Source:UniProtKB/TrEMBL;Acc:Q5A9B2]	Plasma membrane potassium transporter, amphotericin B induced, previously merged with orf19.2552 in Assembly 20, unmerged from orf19.2552 in a revision of Assembly 21
orf19.6652	-1.10648	4.34792e-12	2.70807e-11	DBP8	ATP-dependent RNA helicase DBP8 [Source:UniProtKB/Swiss-Prot;Acc:Q59PR3]	Protein similar to S. cerevisiae Dbp8p, an ATP-dependent helicase involved in rRNA processing, oxidative stress-repressed via Cap1p, flucytosine repressed, likely to be essential for growth, based on insertional mutagenesis
orf19.929	-1.10555	0.00163629	0.00321546	N/A	F-box domain-containing protein [Source:UniProtKB/TrEMBL;Acc:A0A1D8PMY7]	Protein of unknown function, rat catheter biofilm repressed
orf19.992	-1.10444	2.99665e-12	1.89726e-11	LKH1	Leucine aminopeptidase 2 [Source:UniProtKB/Swiss-Prot;Acc:Q59NB8]	Putative leukotriene A(4) hydrolase, repressed during the mating process, Hog1p-induced
orf19.2726	-1.10347	4.49266e-07	1.50614e-06	N/A	Putative plasma membrane protein, Plc1-regulated, Spider biofilm induced	Putative plasma membrane protein, Plc1-regulated, Spider biofilm induced
orf19.3341	-1.10225	1.09517e-15	1.02578e-14	N/A	Arginyl-tRNA synthetase [Source:UniProtKB/TrEMBL;Acc:A0A1D8PCI5]	Putative tRNA-Arg synthetase, essential, genes encoding ribosomal subunits, translation factors, and tRNA synthetases are downregulated upon phagocytosis by murine macrophage, downregulated by growth in the mouse cecum
orf19.5280	-1.09976	4.24857e-14	3.34595e-13	MUP1	Mup1p [Source:UniProtKB/TrEMBL;Acc:Q5A3J0]	High affinity methionine permease, required for morphogenesis, alkaline upregulated by Rim101, Spider biofilm induced
orf19.1509	-1.09911	5.34274e-14	4.1755e-13	ROD1	Arrestin_C domain-containing protein [Source:UniProtKB/TrEMBL;Acc:A0A1D8PGG1]	Protein similar to S. cerevisiae Rod1,a membrane protein with a role in drug tolerance, repressed by Rgt1, mutant is viable
orf19.688	-1.0991	2.54665e-10	1.29228e-09	N/A	Mitochondrial 37S ribosomal protein YmS18 [Source:UniProtKB/TrEMBL;Acc:A0A1D8PPR6]	Mitochondrial ribosomal protein of the small subunit, S. cerevisiae ortholog is essential for viability, Spider biofilm repressed
orf19.3736	-1.09908	8.61374e-11	4.61531e-10	KAR4	Kar4p [Source:UniProtKB/TrEMBL;Acc:A0A1D8PS73]	Transcription factor, required for gene regulation in response to pheromones, ortholog of S. cerevisiae Kar4, role in karyogamy, opaque-specific, a-specific, induced by alpha factor
orf19.5628	-1.09452	4.47319e-12	2.77763e-11	N/A	Mitochondrial dicarboxylate transporter, possibly an essential gene, disruptants not obtained by UAU1 method	Mitochondrial dicarboxylate transporter, possibly an essential gene, disruptants not obtained by UAU1 method
orf19.4334	-1.09441	9.36828e-06	2.58452e-05	PGA58	Predicted GPI-anchored protein 58 [Source:UniProtKB/Swiss-Prot;Acc:Q5AG46]	Putative GPI-anchored protein, transcription is positively regulated by Tbf1p
orf19.6612	-1.09439	1.06696e-15	1.00395e-14	N/A	Probable electron transfer flavoprotein subunit beta [Source:UniProtKB/TrEMBL;Acc:A0A1D8PTZ6]	Putative mitochondrial protein, Hap43p-induced gene
orf19.4763	-1.09434	5.45769e-07	1.80501e-06	N/A	Protein of unknown function, possibly membrane bound, mutants are viable, rat catheter biofilm repressed	Protein of unknown function, possibly membrane bound, mutants are viable, rat catheter biofilm repressed
orf19.7048.1	-1.09373	1.94329e-15	1.76885e-14	RPS28B	Ribosomal 40S subunit protein S28B [Source:UniProtKB/TrEMBL;Acc:A0A1D8PQN0]	(orf19.7048.1) Putative ribosomal protein S28B
orf19.667.1	-1.09355	1.31939e-29	4.15102e-28	RPL37B	Ribosomal protein L37 [Source:UniProtKB/TrEMBL;Acc:A0A1D8PF45]	(orf19.667.1) Ribosomal protein L37, Hap43-induced, Spider biofilm repressed
orf19.2551	-1.09297	4.23665e-14	3.34085e-13	MET6	5-methyltetrahydropteroyltriglutamate--homocysteine methyltransferase [Source:UniProtKB/Swiss-Prot;Acc:P82610]	Essential 5-methyltetrahydropteroyltriglutamate-homocysteine methyltransferase (cobalamin-independent methionine synthase), antigenic in murine/human systemic infection, heat shock, estrogen, GCN-induced, Spider biofilm repressed
orf19.6882.1	-1.09249	1.85267e-23	3.37274e-22	N/A	Ribosomal 60S subunit protein L33A [Source:UniProtKB/TrEMBL;Acc:A0A1D8PHH4]	(orf19.6882.1) Ribosomal 60S subunit protein, Spider biofilm repressed
orf19.680	-1.0911	5.39254e-16	5.26803e-15	TIM50	Mitochondrial import inner membrane translocase subunit TIM50 [Source:UniProtKB/Swiss-Prot;Acc:Q59W44]	Predicted component of the Translocase of the Inner Mitochondrial membrane (TIM23 complex), involved in mitochondrial protein import, Spider biofilm repressed
orf19.5924	-1.09105	9.60475e-09	3.96535e-08	ZCF31	Zn(2)-C6 fungal-type domain-containing protein [Source:UniProtKB/TrEMBL;Acc:Q5ANI0]	Zn(II)2Cys6 transcription factor of unknown function, mutant is sensitive to copper and SDS, and resistant to Calcofluor White, required for yeast cell adherence to silicone substrate
orf19.3799	-1.09067	2.37832e-12	1.52307e-11	N/A	Reticulon-like protein [Source:UniProtKB/TrEMBL;Acc:A0A1D8PM53]	Ortholog(s) have role in ER-dependent peroxisome organization, endoplasmic reticulum inheritance, endoplasmic reticulum tubular network maintenance and endoplasmic reticulum tubular network organization, more
orf19.5275	-1.08983	2.02427e-07	7.12501e-07	N/A	Ortholog(s) have ATPase activator activity, protein-macromolecule adaptor activity and role in late endosome to vacuole transport, late endosome to vacuole transport via multivesicular body sorting pathway	Ortholog(s) have ATPase activator activity, protein-macromolecule adaptor activity and role in late endosome to vacuole transport, late endosome to vacuole transport via multivesicular body sorting pathway
orf19.3686	-1.08949	2.25475e-14	1.82733e-13	N/A	ATP synthase complex assembly protein [Source:UniProtKB/TrEMBL;Acc:A0A1D8PCP8]	Ortholog(s) have protein domain specific binding activity, role in mitochondrial proton-transporting ATP synthase complex assembly and mitochondrion localization
orf19.6081	-1.08485	2.32306e-08	9.17706e-08	PHR2	pH-responsive protein 2 [Source:UniProtKB/Swiss-Prot;Acc:O13318]	Glycosidase, role in vaginal not systemic infection (low pH not neutral), low pH, high iron, fluconazole, Hap43-induced, Rim101-repressed at pH8, rat catheter biofilm induced, Bcr1-repressed in RPMI a/a biofilms
orf19.2555	-1.08446	5.82068e-26	1.33745e-24	URA5	Orotate phosphoribosyltransferase [Source:UniProtKB/TrEMBL;Acc:A0A1D8PS11]	Putative orotate phosphoribosyltransferase, protein abundance is affected by URA3 expression in the CAI-4 strain background, flucytosine induced, protein level decreased in stationary phase cultures
orf19.5596	-1.08371	1.1517e-10	6.11749e-10	ASA1	ASTRA-associated protein 1 [Source:UniProtKB/Swiss-Prot;Acc:Q5ABV4]	Ortholog of S. cerevisiae : ASA1, C. glabrata CBS138 : CAGL0K07920g, C. dubliniensis CD36 : Cd36_63960, C. parapsilosis CDC317 : CPAR2_600230 and C. auris B8441 : B9J08_002518
orf19.5607	-1.08336	2.45786e-10	1.25136e-09	N/A	Ortholog of C. dubliniensis CD36 : Cd36_63860, C. parapsilosis CDC317 : CPAR2_601140, C. auris B8441 : B9J08_000407 and Candida tenuis NRRL Y-1498 : CANTEDRAFT_92714	Ortholog of C. dubliniensis CD36 : Cd36_63860, C. parapsilosis CDC317 : CPAR2_601140, C. auris B8441 : B9J08_000407 and Candida tenuis NRRL Y-1498 : CANTEDRAFT_92714
orf19.7409	-1.08238	7.25474e-12	4.38501e-11	ERV25	Endoplasmic reticulum vesicle protein 25 [Source:UniProtKB/Swiss-Prot;Acc:Q5A302]	Component of COPII-coated vesicles, transcript induced upon filamentous growth, rat catheter biofilm repressed
orf19.4732	-1.0812	2.48674e-18	3.04514e-17	SEC24	Protein transport protein SEC24 [Source:UniProtKB/Swiss-Prot;Acc:Q5AQ76]	Protein with a possible role in ER to Golgi transport, induced upon yeast-hyphal switch, sumoylation target, Spider biofilm repressed
orf19.5465	-1.08028	2.51861e-06	7.46099e-06	N/A	mRNA splicing protein [Source:UniProtKB/TrEMBL;Acc:Q5A7K1]	Ortholog(s) have first spliceosomal transesterification activity and role in generation of catalytic spliceosome for first transesterification step
orf19.6675	-1.07977	5.18469e-12	3.19679e-11	N/A	Protein of unknown function, from Assembly 19, removed from Assembly 20, restored based on comparative genome analysis, F-12/CO2 early biofilm induced	Protein of unknown function, from Assembly 19, removed from Assembly 20, restored based on comparative genome analysis, F-12/CO2 early biofilm induced
orf19.6745	-1.07941	6.18668e-19	8.00744e-18	TPI1	Triosephosphate isomerase [Source:UniProtKB/Swiss-Prot;Acc:Q9P940]	Triose-phosphate isomerase, antigenic in mouse/human, mutation affects filamentation, macrophage-repressed, protein in exponential and stationary growth phase yeast, possibly essential, flow model biofilm induced, Spider biofilm repressed
orf19.6662	-1.07886	9.0998e-05	0.000220012	N/A	Polyketide_cyc domain-containing protein [Source:UniProtKB/TrEMBL;Acc:A0A1D8PNQ2]	Putative coenzyme Q (ubiquinone) binding protein, transcript is upregulated in clinical isolates from HIV+ patients with oral candidiasis
orf19.4635	-1.07665	4.13926e-08	1.58616e-07	NIP1	Eukaryotic translation initiation factor 3 subunit C [Source:UniProtKB/Swiss-Prot;Acc:Q5AML1]	Putative translation initiation factor, mutation confers hypersensitivity to roridin A and verrucarin A, genes encoding ribosomal subunits, translation factors, and tRNA synthetases are downregulated upon phagocytosis by murine macrophage
orf19.6983	-1.07621	5.3437e-25	1.10383e-23	N/A	Protein of unknown function, Hap43-repressed gene, repressed by nitric oxide, Spider biofilm induced	Protein of unknown function, Hap43-repressed gene, repressed by nitric oxide, Spider biofilm induced
orf19.5991	-1.07489	1.27862e-12	8.39862e-12	DBP10	ATP-dependent RNA helicase DBP10 [Source:UniProtKB/Swiss-Prot;Acc:Q5ANB2]	Ortholog(s) have role in assembly of large subunit precursor of preribosome, maturation of 5.8S rRNA from tricistronic rRNA transcript (SSU-rRNA, 5.8S rRNA and LSU-rRNA), more
orf19.4517	-1.07435	1.22024e-07	4.44812e-07	N/A	Protein of unknown function, Hap43-induced gene	Protein of unknown function, Hap43-induced gene
orf19.5381	-1.07429	9.56514e-12	5.71951e-11	N/A	PUM-HD domain-containing protein [Source:UniProtKB/TrEMBL;Acc:A0A1D8PJ46]	Ortholog(s) have mRNA binding activity and role in negative regulation of translation, nuclear-transcribed mRNA catabolic process, deadenylation-dependent decay, protein localization
orf19.776	-1.07429	0.00015911	0.000370732	REC8	Rad21_Rec8_N domain-containing protein [Source:UniProtKB/TrEMBL;Acc:A0A1D8PDC0]	Protein involved in control of chromosome stability and homologous recombination during meiosis-like concerted chromosome loss (CCL) process that leads to depolyploidization after mating
orf19.3541	-1.07327	2.34033e-13	1.70928e-12	ERF1	eRF1_1 domain-containing protein [Source:UniProtKB/TrEMBL;Acc:Q59ZH8]	Putative translation release factor 1, which interacts with stop codons and promotes release of nascent peptides from ribosomes, Hap43p-induced gene
orf19.4672	-1.07225	0.0131991	0.021856	N/A	Ortholog of Candida albicans WO-1 : CAWG_03665	Ortholog of Candida albicans WO-1 : CAWG_03665
orf19.3698	-1.07185	0.000679045	0.00143012	N/A	AD domain-containing protein [Source:UniProtKB/TrEMBL;Acc:Q59LZ7]	Protein of unknown function that may function in RNA processing, filament induced
orf19.5732	-1.07167	3.53249e-07	1.20199e-06	NOG2	Nucleolar GTP-binding protein 2 [Source:UniProtKB/TrEMBL;Acc:A0A1D8PQ82]	Putative nucleolar GTPase, repressed by prostaglandins, Hap43-induced, rat catheter and Spider biofilm induced
orf19.4885	-1.06867	6.7329e-17	7.15881e-16	MIR1	Mir1p [Source:UniProtKB/TrEMBL;Acc:Q5AP79]	Putative mitochondrial phosphate transporter, caspofungin repressed, expression is increased in a fluconazole-resistant isolate, induced upon adherence to polystyrene
orf19.6803	-1.06857	1.00387e-10	5.3601e-10	HUT1	UDP-galactose transporter homolog 1 [Source:UniProtKB/Swiss-Prot;Acc:Q5ADN8]	Ortholog(s) have UDP-galactose transmembrane transporter activity and role in UDP-galactose transmembrane transport, UDP-glucose transmembrane transport
orf19.5564	-1.06813	1.69151e-07	6.0124e-07	N/A	Ribonuclease H [Source:UniProtKB/TrEMBL;Acc:A0A1D8PQ03]	Ortholog(s) have RNA-DNA hybrid ribonuclease activity and role in RNA catabolic process
orf19.4080	-1.06738	3.25475e-06	9.51304e-06	N/A	Ribonuclease H2 subunit B [Source:UniProtKB/TrEMBL;Acc:A0A1D8PIB8]	Putative ribonuclease H2 subunit, required for RNase H2 activity, repressed in Spider biofilms by Bcr1, Tec1, Brg1, Rob1
orf19.3496	-1.0673	6.06668e-14	4.71128e-13	CHC1	Clathrin-link domain-containing protein [Source:UniProtKB/TrEMBL;Acc:A0A1D8PPS9]	Clathrin heavy chain, subunit of the major coat protein, role in intracellular protein transport and endocytosis, flow model and rat catheter biofilm repressed
orf19.5908	-1.06703	5.17672e-08	1.95682e-07	TEC1	Transcription activator TEC1 [Source:UniProtKB/Swiss-Prot;Acc:Q5ANJ4]	TEA/ATTS transcription factor, white cell pheromone response, hyphal gene regulation, required for Spider and RPMI biofilm formation, regulates BCR1, Cph2 regulated transcript, alkaline, rat catheter, Spider, flow model biofilm induced
orf19.813	-1.06685	1.37786e-06	4.2457e-06	N/A	Protein of unknown function, mutants are viable, Hap43-induced gene, oxidative stress-induced via Cap1, rat catheter and Spider biofilm induced	Protein of unknown function, mutants are viable, Hap43-induced gene, oxidative stress-induced via Cap1, rat catheter and Spider biofilm induced
orf19.397	-1.06461	3.07477e-11	1.73104e-10	N/A	Mitochondrial 54S ribosomal protein YmL28 [Source:UniProtKB/TrEMBL;Acc:Q59QC1]	Ortholog(s) have structural constituent of ribosome activity and mitochondrial large ribosomal subunit localization
orf19.2311	-1.06267	2.17529e-08	8.62105e-08	RPL82	60S ribosomal protein L8 [Source:UniProtKB/TrEMBL;Acc:A0A1D8PF11]	Predicted ribosomal protein, genes encoding cytoplasmic ribosomal subunits, translation factors, and tRNA synthetases are downregulated upon phagocytosis by murine macrophage
orf19.5832	-1.06218	1.88236e-10	9.76184e-10	HPT1	Pribosyltran domain-containing protein [Source:UniProtKB/TrEMBL;Acc:A0A1D8PGN7]	Putative hypoxanthine-guanine phosphoribosyltransferase, protein abundance affected by URA3 expression in the CAI4 strain background, protein level decreases in stationary phase, Spider biofilm induced
orf19.6052	-1.06113	6.94603e-16	6.7003e-15	CNS1	TPR_REGION domain-containing protein [Source:UniProtKB/TrEMBL;Acc:Q5ABB8]	Putative co-chaperone, Hap43p-induced gene, mutation confers hypersensitivity to radicicol
orf19.4871	-1.0611	1.50226e-16	1.5412e-15	ERO1	ER oxidoreductin [Source:UniProtKB/TrEMBL;Acc:A0A1D8PER8]	Ortholog of S. cerevisiae Ero1, role in formation of disulfide bonds in the endoplasmic reticulum, fluconazole-induced, induced by Mnl1 under weak acid stress, Spider biofilm induced
orf19.4342	-1.05947	0.00791087	0.0137332	SUT1	Sut1p [Source:UniProtKB/TrEMBL;Acc:A0A1D8PNM7]	Zn2Cys6 transcription factor involved in sterol uptake, flow model biofilm induced, Spider biofilm repressed
orf19.107	-1.05924	1.5276e-09	7.03589e-09	N/A	RNA helicase [Source:UniProtKB/TrEMBL;Acc:A0A1D8PPJ3]	DEAH-box ATP-dependent RNA helicase, required for 18S rRNA synthesis, rat catheter biofilm induced
orf19.1854	-1.05884	5.03811e-08	1.90913e-07	HHF22	Histone H4 [Source:UniProtKB/TrEMBL;Acc:Q59VN4]	Putative histone H4, regulated by Efg1, flucytosine, fluconazole-induced, amphotericin B, caspofungin repressed, colony morphology-related gene regulation by Ssn6, Hap43-induced, rat catheter and Spider biofilm repressed
orf19.3873	-1.05842	1.35441e-09	6.28067e-09	ARC40	Actin-related protein 2/3 complex subunit [Source:UniProtKB/TrEMBL;Acc:A0A1D8PT60]	Protein similar to S. cerevisiae Arc40, involved in actin filament organization in S. cerevisiae, transposon mutation affects filamentous growth, rat catheter and Spider biofilm repressed
orf19.6751	-1.05826	8.76579e-18	1.01277e-16	N/A	Putative tRNA (cytidine(32)/guanosine(34)-2'-O)-methyltransferase [Source:UniProtKB/TrEMBL;Acc:Q5ADU0]	Ortholog(s) have tRNA (cytosine-2'-O-)-methyltransferase activity, tRNA (guanosine-2'-O-)-methyltransferase activity, tRNA 2'-O-methyltransferase activity
orf19.6312	-1.05791	8.53328e-15	7.1813e-14	RPS3	KH type-2 domain-containing protein [Source:UniProtKB/TrEMBL;Acc:A0A1D8PSV5]	Ribosomal protein S3, Hog1, Hap43-induced, grepressed upon phagocytosis by murine macrophage, present in exponential and stationary phase cells, Spider biofilm repressed
orf19.5747	-1.05682	2.21337e-31	7.8948e-30	N/A	Mitochondrial 37S ribosomal protein MRP4 [Source:UniProtKB/TrEMBL;Acc:A0A1D8PQ89]	Ortholog(s) have structural constituent of ribosome activity and mitochondrial small ribosomal subunit localization
orf19.4896	-1.05585	1.5967e-09	7.32665e-09	RPA34	DNA-directed RNA polymerase I subunit [Source:UniProtKB/TrEMBL;Acc:Q5AP67]	Putative RNA polymerase I subunit, rat catheter biofilm induced
orf19.6676	-1.05433	4.08408e-18	4.93225e-17	DPH5	Diphthine methyl ester synthase 2 [Source:UniProtKB/Swiss-Prot;Acc:P0CU37]	Has domain(s) with predicted diphthine synthase activity, methyltransferase activity and role in metabolic process, peptidyl-diphthamide biosynthetic process from peptidyl-histidine
orf19.4304	-1.05317	1.86379e-06	5.64101e-06	GAP1	Amino-acid permease GAP1 [Source:UniProtKB/Swiss-Prot;Acc:Q5AG77]	Amino acid permease, antigenic in human/mouse, 10-12 transmembrane regions, regulated by nitrogen source, alkaline, GlcNAc, phagocytosis induced, WT virulence in mice, Spider and flow model biofilm induced
orf19.1651	-1.05084	0.00763646	0.0133058	N/A	Ortholog of C. dubliniensis CD36 : Cd36_81960, Pichia stipitis Pignal : psti_CGOB_00163, Candida tropicalis NEW ASSEMBLY : CTRG1_02378 and Candida tropicalis MYA-3404 : CTRG_02378	Ortholog of C. dubliniensis CD36 : Cd36_81960, Pichia stipitis Pignal : psti_CGOB_00163, Candida tropicalis NEW ASSEMBLY : CTRG1_02378 and Candida tropicalis MYA-3404 : CTRG_02378
orf19.5537	-1.04965	1.26055e-13	9.47731e-13	WSC2	WSC domain-containing protein [Source:UniProtKB/TrEMBL;Acc:A0A1D8PPZ4]	Putative cell wall integrity and stress response protein, mRNA binds She3, Spider biofilm induced
orf19.2168.3	-1.04833	3.85665e-11	2.14705e-10	N/A	Protein YOP1 [Source:UniProtKB/TrEMBL;Acc:A0A1D8PI76]	(orf19.2168.3) Ortholog(s) have role in ER-dependent peroxisome organization, endoplasmic reticulum inheritance, endoplasmic reticulum organization and endoplasmic reticulum tubular network membrane organization, more
orf19.1388	-1.04751	1.95572e-13	1.44038e-12	NOP16	Nucleolar protein 16 [Source:UniProtKB/Swiss-Prot;Acc:Q59YD8]	Putative 66S pre-ribosomal particle component, Hap43-induced, F-12/CO2 early biofilm induced
orf19.7187	-1.04722	5.23896e-18	6.21684e-17	MAM33	Mam33p [Source:UniProtKB/TrEMBL;Acc:A0A1D8PRG4]	Putative mitochondrial acidic matrix protein, regulated by Ssn6p, protein present in exponential and stationary growth phase yeast cultures
orf19.7152	-1.04714	2.9022e-06	8.53138e-06	N/A	PALP domain-containing protein [Source:UniProtKB/TrEMBL;Acc:A0A1D8PRJ1]	Protein similar to Aspergillus CYSK O-acetylserine sulfhydrylase, suggesting that C. albicans uses an O-acetyl-serine (OAS) pathway of sulfur assimilation, upregulated in biofilm, protein level decreases in stationary phase cultures
orf19.5016	-1.0468	1.99894e-16	2.02035e-15	N/A	Ortholog(s) have role in [4Fe-4S] cluster assembly, protein maturation by [4Fe-4S] cluster transfer and mitochondrial matrix localization	Ortholog(s) have role in [4Fe-4S] cluster assembly, protein maturation by [4Fe-4S] cluster transfer and mitochondrial matrix localization
orf19.4739	-1.04669	1.93435e-09	8.77379e-09	MSS116	ATP-dependent RNA helicase MSS116, mitochondrial [Source:UniProtKB/Swiss-Prot;Acc:Q5APM7]	Putative DEAD-box protein, required for efficient splicing of mitochondrial Group I and II introns, Hap43-induced, rat catheter biofilm induced
orf19.3609	-1.04584	2.7193e-13	1.96269e-12	UTP15	WD_REPEATS_REGION domain-containing protein [Source:UniProtKB/TrEMBL;Acc:Q59Y40]	Small subunit (SSU) processome component, mutation confers resistance to 5-fluorocytosine (5-FC), physically interacts with TAP-tagged Nop1p
orf19.3994	-1.04526	1.33773e-13	1.00293e-12	N/A	Dolichyl-diphosphooligosaccharide--protein glycotransferase [Source:UniProtKB/TrEMBL;Acc:Q5AK26]	Dolichyl-diphosphooligosaccharide-protein glycotransferase, predicted role in protein N-linked glycosylation, protein O-linked mannosylation, Spider biofilm repressed
orf19.4809	-1.04215	7.4213e-13	5.03647e-12	ERG12	Mevalonate kinase [Source:UniProtKB/TrEMBL;Acc:A0A1D8PEL1]	Ortholog(s) have mevalonate kinase activity and role in ergosterol biosynthetic process, farnesyl diphosphate biosynthetic process, mevalonate pathway, isopentenyl diphosphate biosynthetic process, mevalonate pathway
orf19.2017	-1.04194	2.99069e-13	2.14595e-12	N/A	DNA-directed RNA polymerase I subunit [Source:UniProtKB/TrEMBL;Acc:Q5AD50]	Ortholog(s) have RNA polymerase I activity and role in nucleolar large rRNA transcription by RNA polymerase I, transcription by RNA polymerase I, transcription elongation from RNA polymerase I promoter
orf19.4610	-1.04172	2.74188e-06	8.09111e-06	N/A	M20_dimer domain-containing protein [Source:UniProtKB/TrEMBL;Acc:A0A1D8PLD9]	Predicted metallocarboxypeptidase, role in proteolysis, rat catheter biofilm repressed
orf19.839	-1.04053	1.6279e-07	5.79974e-07	N/A	Diphthamide synthase [Source:UniProtKB/TrEMBL;Acc:A0A1D8PGY1]	Putative endoribonuclease, induced by nitric oxide independent of Yhb1p, mutation confers hypersensitivity to aureobasidin A
orf19.4879.2	-1.04016	6.93023e-09	2.91612e-08	NTF2	NTF2 domain-containing protein [Source:UniProtKB/TrEMBL;Acc:A0A1D8PES3]	(orf19.4879.2) Putative nuclear envelope protein, regulated by Ssn6, rat catheter biofilm repressed
orf19.3423	-1.03879	8.49747e-06	2.35858e-05	TIF3	RRM domain-containing protein [Source:UniProtKB/TrEMBL;Acc:A0A1D8PPQ1]	Putative translation initiation factor, genes encoding ribosomal subunits, translation factors, and tRNA synthetases are downregulated upon phagocytosis by murine macrophage
orf19.1146	-1.03755	7.16304e-08	2.65851e-07	N/A	Ortholog of Candida albicans WO-1 : CAWG_00265	Ortholog of Candida albicans WO-1 : CAWG_00265
orf19.3409	-1.0374	5.05739e-30	1.67714e-28	SEC12	Sec12p [Source:UniProtKB/TrEMBL;Acc:A0A1D8PPP9]	Putative guanyl-nucleotide exchange factor, induced in high iron, Hap43-repressed
orf19.1485	-1.03725	5.40899e-15	4.6282e-14	N/A	54S ribosomal protein L31, mitochondrial [Source:UniProtKB/TrEMBL;Acc:Q5ALU1]	Mitochondrial ribosomal protein of the large subunit, rat catheter biofilm induced
orf19.3053	-1.03723	6.09388e-07	1.99925e-06	N/A	Protein of unknown function, present in exponential and stationary phase yeast, identified in extracts from biofilm and planktonic cells, flow model biofilm induced gene, GlcNAc-induced protein	Protein of unknown function, present in exponential and stationary phase yeast, identified in extracts from biofilm and planktonic cells, flow model biofilm induced gene, GlcNAc-induced protein
orf19.3556	-1.03618	2.15941e-09	9.7055e-09	N/A	Transportin or cytosolic karyopherin beta, Spider biofilm induced	Transportin or cytosolic karyopherin beta, Spider biofilm induced
orf19.3087.2	-1.03582	3.52217e-15	3.09577e-14	N/A	(orf19.3087.2) Ortholog of C. dubliniensis CD36 : Cd36_26300, Candida tenuis NRRL Y-1498 : cten_CGOB_00015, Debaryomyces hansenii CBS767 : DEHA2G16104g and Pichia stipitis Pignal : psti_CGOB_00212	(orf19.3087.2) Ortholog of C. dubliniensis CD36 : Cd36_26300, Candida tenuis NRRL Y-1498 : cten_CGOB_00015, Debaryomyces hansenii CBS767 : DEHA2G16104g and Pichia stipitis Pignal : psti_CGOB_00212
orf19.2885	-1.03433	1.15385e-05	3.12395e-05	PRI2	DNA primase large subunit [Source:UniProtKB/TrEMBL;Acc:A0A1D8PML0]	Putative DNA primase, gene adjacent to and divergently transcribed with CDC68, Hap43-induced, Spider biofilm repressed
orf19.3483	-1.0343	3.99343e-06	1.15347e-05	N/A	GP-PDE domain-containing protein [Source:UniProtKB/TrEMBL;Acc:Q59S57]	Putative phosphatidyl glycerol phospholipase C, Plc1-regulated, flow model biofilm induced, Spider biofilm induced
CaalfMp07	-1.03335	2.32414e-07	8.10148e-07	ATP8	ATP synthase protein 8 [Source:UniProtKB/Swiss-Prot;Acc:Q9B8D3]	(CaalfMp07) Subunit 8 of the F0 sector of mitochondrial F1F0 ATP synthase, which is a large, evolutionarily conserved enzyme complex required for ATP synthesis
orf19.1902	-1.03315	3.87264e-09	1.69463e-08	NOC4	CBF domain-containing protein [Source:UniProtKB/TrEMBL;Acc:A0A1D8PI20]	Putative nucleolar protein, Hap43-induced, mutation confers resistance to 5-fluorocytosine (5-FC), 5-fluorouracil (5-FU), and tubercidin (7-deazaadenosine), Spider biofilm induced
orf19.1258	-1.03289	0.00232341	0.00444053	N/A	Adhesin-like protein, regulated by Tsa1, Tsa1B in minimal media at 37 deg, clade-associated gene expression, induced by alpha pheromone in SpiderM medium, Hap43-induced, Spider biofilm repressed	Adhesin-like protein, regulated by Tsa1, Tsa1B in minimal media at 37 deg, clade-associated gene expression, induced by alpha pheromone in SpiderM medium, Hap43-induced, Spider biofilm repressed
orf19.3997	-1.03265	4.77856e-06	1.37121e-05	ADH1	PKS_ER domain-containing protein [Source:UniProtKB/TrEMBL;Acc:A0A1D8PP43]	Alcohol dehydrogenase, oxidizes ethanol to acetaldehyde, at yeast cell surface, immunogenic in humans/mice, complements S. cerevisiae adh1 adh2 adh3 mutant, fluconazole, farnesol-induced, flow model biofilm induced, Spider biofilm repressed
orf19.922	-1.03241	7.49882e-07	2.40865e-06	ERG11	Lanosterol 14-alpha demethylase [Source:UniProtKB/Swiss-Prot;Acc:P10613]	Lanosterol 14-alpha-demethylase, cytochrome P450 family, role in ergosterol biosynthesis, target of azole antifungals, may contribute to drug resistance, azole or flow model biofilm induced, drug treated biofilm induced, hypoxia regulated
orf19.1149	-1.03233	4.4298e-12	2.75348e-11	MRF1	PKS_ER domain-containing protein [Source:UniProtKB/TrEMBL;Acc:Q59TU5]	Putative mitochondrial respiratory protein, induced by farnesol, benomyl, nitric oxide, core stress response, oxidative stress-induced via Cap1, stationary-phase enriched protein, Spider biofilm induced
orf19.7386	-1.03199	1.37399e-23	2.53701e-22	N/A	Ortholog(s) have mitochondrial ribosome binding activity and role in inner mitochondrial membrane organization, positive regulation of mitochondrial translation, protein insertion into mitochondrial inner membrane from matrix	Ortholog(s) have mitochondrial ribosome binding activity and role in inner mitochondrial membrane organization, positive regulation of mitochondrial translation, protein insertion into mitochondrial inner membrane from matrix
orf19.1886	-1.03134	4.22794e-13	2.95426e-12	RCL1	rRNA-processing endoribonuclease [Source:UniProtKB/TrEMBL;Acc:A0A1D8PHX2]	Putative U3-containing 90S preribosome processome complex subunit, Hap43-induced, essential, S. cerevisiae ortholog is essential, represses in core stress response,
orf19.4679	-1.03001	1.91734e-28	5.34678e-27	AGP2	AA_permease domain-containing protein [Source:UniProtKB/TrEMBL;Acc:Q5AMG7]	Amino acid permease, hyphal repressed, white-opaque switch regulated, induced in core caspofungin response, during cell wall regeneration, by flucytosine, regulated by Sef1, Sfu1, and Hap43, rat catheter and Spider biofilm induced
orf19.7304	-1.02913	0.000638715	0.00135401	N/A	Protein of unknown function, Hap43-induced, transcript induced early in infection of reconstituted human epithelium, while expression of the C. dubliniensis ortholog is not upregulated, mutants are viable, rat catheter biofilm repressed	Protein of unknown function, Hap43-induced, transcript induced early in infection of reconstituted human epithelium, while expression of the C. dubliniensis ortholog is not upregulated, mutants are viable, rat catheter biofilm repressed
orf19.2953	-1.02904	6.58081e-31	2.26816e-29	TOM20	Tom20p [Source:UniProtKB/TrEMBL;Acc:Q5AIA0]	Putative mitochondrial primary import receptor
orf19.3223	-1.02867	4.68209e-09	2.02286e-08	ATP3	ATP synthase subunit gamma [Source:UniProtKB/TrEMBL;Acc:A0A1D8PRY3]	F1-ATP synthase complex subunit, caspofungin repressed, flucytosine and macrophage/pseudohyphal-induced, present in exponential and stationary growth phases, Hap43p-induced gene
orf19.6818	-1.02809	1.03495e-05	2.82447e-05	N/A	Putative helicase [Source:UniProtKB/TrEMBL;Acc:Q5ADM3]	Has domain(s) with predicted ATP binding, helicase activity, nucleic acid binding activity
orf19.4332	-1.02721	2.66504e-11	1.51388e-10	N/A	Ortholog of C. dubliniensis CD36 : Cd36_52800, C. parapsilosis CDC317 : CPAR2_303110, C. auris B8441 : B9J08_002492 and Candida tenuis NRRL Y-1498 : CANTEDRAFT_92321	Ortholog of C. dubliniensis CD36 : Cd36_52800, C. parapsilosis CDC317 : CPAR2_303110, C. auris B8441 : B9J08_002492 and Candida tenuis NRRL Y-1498 : CANTEDRAFT_92321
orf19.4261	-1.02658	3.59181e-09	1.57623e-08	TIF5	W2 domain-containing protein [Source:UniProtKB/TrEMBL;Acc:A0A1D8PNF5]	Putative translation initiation factor, repressed upon phagocytosis by murine macrophage, Spider biofilm repressed
orf19.3681	-1.02602	3.8264e-17	4.18448e-16	N/A	Importin N-terminal domain-containing protein [Source:UniProtKB/TrEMBL;Acc:Q59VX7]	Ortholog(s) have nuclear import signal receptor activity, protein-containing complex binding activity
orf19.2035	-1.02588	4.3815e-09	1.90507e-08	N/A	Ortholog of C. dubliniensis CD36 : Cd36_15830, C. parapsilosis CDC317 : CPAR2_212930, Candida tropicalis MYA-3404 : CTRG_01155, Candida albicans WO-1 : CAWG_03868 and Candida metapsilosis : CMET_2287	Ortholog of C. dubliniensis CD36 : Cd36_15830, C. parapsilosis CDC317 : CPAR2_212930, Candida tropicalis MYA-3404 : CTRG_01155, Candida albicans WO-1 : CAWG_03868 and Candida metapsilosis : CMET_2287
orf19.1706	-1.02457	7.39019e-09	3.10327e-08	MET18	MMS19 nucleotide excision repair protein [Source:UniProtKB/TrEMBL;Acc:A0A1D8PJ95]	Putative protein with a predicted role in nucleotide excision repair (NER) and RNA polymerase II (RNAP II) transcription, Plc1p-regulated
orf19.500	-1.0237	6.45872e-13	4.40759e-12	TRM6	tRNA (adenine(58)-N(1))-methyltransferase non-catalytic subunit TRM6 [Source:UniProtKB/Swiss-Prot;Acc:Q5A6Q4]	Ortholog(s) have tRNA (adenine-N1-)-methyltransferase activity, role in tRNA methylation and nucleus, tRNA (m1A) methyltransferase complex localization
orf19.406	-1.02307	2.59105e-13	1.88566e-12	ERG1	Squalene monooxygenase [Source:UniProtKB/Swiss-Prot;Acc:Q92206]	Squalene epoxidase, epoxidation of squalene to 2,3(S)-oxidosqualene, ergosterol biosynthesis, allylamine antifungal drug target, NADH reducing cofactor but S. cerevisiae Erg1 uses NADPH, flow model biofilm induced, Spider biofilm repressed
orf19.5863	-1.02218	7.9035e-06	2.203e-05	N/A	Ortholog of C. dubliniensis CD36 : Cd36_84160, C. auris B8441 : B9J08_001714, Candida tenuis NRRL Y-1498 : cten_CGOB_00085 and Debaryomyces hansenii CBS767 : DEHA2B08404g	Ortholog of C. dubliniensis CD36 : Cd36_84160, C. auris B8441 : B9J08_001714, Candida tenuis NRRL Y-1498 : cten_CGOB_00085 and Debaryomyces hansenii CBS767 : DEHA2B08404g
orf19.6222	-1.02076	1.04219e-05	2.84045e-05	SPO22	Spo22p [Source:UniProtKB/TrEMBL;Acc:A0A1D8PDX4]	Ortholog(s) have role in positive regulation of protein sumoylation, regulation of synaptonemal complex assembly and condensed nuclear chromosome localization
orf19.825	-1.02019	2.45919e-23	4.41144e-22	GCD7	Translation initiation factor eIF2B subunit beta [Source:UniProtKB/TrEMBL;Acc:A0A1D8PH13]	Putative translation initiator, downregulated in the presence of human whole blood or polymorphonuclear (PMN) cells
orf19.3061.1	-1.01992	4.95907e-18	5.91904e-17	RPS22B	40S ribosomal protein S22-B [Source:UniProtKB/Swiss-Prot;Acc:P0CU35]	(orf19.3061.1) Ortholog of S. cerevisiae Rps22Ap and Rps22Bp, gene contains 5' UTR intron
orf19.4325	-1.01987	7.65013e-10	3.66096e-09	N/A	Ortholog of C. dubliniensis CD36 : Cd36_52760, C. parapsilosis CDC317 : CPAR2_303150, C. auris B8441 : B9J08_002489 and Candida tenuis NRRL Y-1498 : CANTEDRAFT_133407	Ortholog of C. dubliniensis CD36 : Cd36_52760, C. parapsilosis CDC317 : CPAR2_303150, C. auris B8441 : B9J08_002489 and Candida tenuis NRRL Y-1498 : CANTEDRAFT_133407
orf19.518	-1.01948	5.26592e-24	9.97112e-23	N/A	SAM_MT_RSMB_NOP domain-containing protein [Source:UniProtKB/TrEMBL;Acc:A0A1D8PSR2]	Ortholog(s) have tRNA (cytosine-5-)-methyltransferase activity, tRNA binding activity
orf19.269	-1.01913	7.55571e-44	5.51837e-42	SES1	Seryl-tRNA synthetase, charges the tRNA that recognizes the CUG codon, which typically specifies Leu, but specifies Ser in C. albicans, complements S. cerevisiae ses1 mutant viability, soluble protein in hyphae, macrophage-regulated	Seryl-tRNA synthetase, charges the tRNA that recognizes the CUG codon, which typically specifies Leu, but specifies Ser in C. albicans, complements S. cerevisiae ses1 mutant viability, soluble protein in hyphae, macrophage-regulated
orf19.4845	-1.01797	1.72646e-07	6.12246e-07	TVP18	Golgi apparatus membrane protein TVP18 [Source:UniProtKB/Swiss-Prot;Acc:Q5APC0]	Putative integral membrane protein, fluconazole-induced
orf19.2257	-1.01751	1.84096e-12	1.1939e-11	N/A	Predicted ER protein involved in ER-nucleus signaling, Spider biofilm repressed	Predicted ER protein involved in ER-nucleus signaling, Spider biofilm repressed
orf19.993	-1.01371	2.14469e-12	1.38211e-11	N/A	Protein of unknown function, rat catheter biofilm repressed	Protein of unknown function, rat catheter biofilm repressed
orf19.3962	-1.01335	4.89998e-09	2.11105e-08	HAS1	ATP-dependent RNA helicase HAS1 [Source:UniProtKB/Swiss-Prot;Acc:Q5AK59]	Functional homolog of S. cerevisiae Has1p, which is a nucleolar protein of the DEAD-box ATP-dependent RNA helicase family that is involved in biogenesis of the ribosome, particularly the small (40S) subunit, caspofungin-downregulated
orf19.4975	-1.01324	0.00177175	0.00345837	HYR1	Hyphally regulated cell wall protein 1 [Source:UniProtKB/Swiss-Prot;Acc:Q5AL03]	GPI-anchored hyphal cell wall protein, macrophage-induced, repressed by neutrophils, resistance to killing by neutrophils, azoles, regulated by Rfg1, Efg1, Nrg1, Tup1, Cyr1, Bcr1, Hap43, Spider and flow model biofilm induced
orf19.2842	-1.01308	7.22622e-09	3.0365e-08	GZF3	Transcriptional regulator GZF3 [Source:UniProtKB/Swiss-Prot;Acc:Q5A201]	GATA-type transcription factor, oxidative stress-induced via Cap1, mutant has abnormal colony morphology and altered sensitivity to fluconazole, LiCl, and copper, Spider biofilm induced
orf19.842	-1.01264	1.03968e-05	2.83486e-05	ASR3	Asr3p [Source:UniProtKB/TrEMBL;Acc:A0A1D8PH00]	Adenylyl cyclase and stress responsive protein, induced in cyr1 or ras1 mutant, Spider biofilm induced
orf19.6701	-1.01243	1.16858e-18	1.4691e-17	N/A	Prolyl-tRNA synthetase [Source:UniProtKB/TrEMBL;Acc:Q59R20]	Protein with similarity to amino acid-tRNA ligase, stationary phase enriched protein, GlcNAc-induced protein
orf19.829	-1.01226	7.24008e-19	9.33149e-18	SCH9	Serine/threonine-protein kinase SCH9 [Source:UniProtKB/Swiss-Prot;Acc:Q5AHG6]	Protein kinase, involved in growth control, ribosomal protein synthesis, cell size, resistance to rapamycin,, chlamydospore formation, filamentous growth, and virulence, prevents hyphal growth in hypoxia at high CO2
orf19.7308	-1.01207	3.80278e-16	3.77509e-15	TUB1	Tubulin alpha chain [Source:UniProtKB/TrEMBL;Acc:A0A1D8PTV4]	Alpha-tubulin, gene has intron, complements cold-sensitivity of S. cerevisiae tub1 mutant, C. albicans has single alpha-tubulin gene, whereas S. cerevisiae has two (TUB1, TUB3), farnesol-upregulated in biofilm, sumoylation target
orf19.754	-1.0115	2.68461e-26	6.35911e-25	YBN5	Obg-like ATPase 1 [Source:UniProtKB/TrEMBL;Acc:A0A1D8PDE8]	P-loop ATPase with similarity to human OLA1 and bacterial YchF, Spider biofilm repressed
orf19.3232	-1.01143	0.0022454	0.00430216	N/A	MFS domain-containing protein [Source:UniProtKB/TrEMBL;Acc:Q5A896]	Putative transporter, mutation confers hypersensitivity to toxic ergosterol analog, fungal-specific (no human or murine homolog)
orf19.6902	-1.01142	2.0996e-10	1.08153e-09	DBP7	ATP-dependent RNA helicase DBP7 [Source:UniProtKB/Swiss-Prot;Acc:Q59S50]	Putative ATP-dependent DEAD-box RNA helicase, Hap43-induced, rat catheter biofilm induced
orf19.6025	-1.01063	2.78947e-14	2.22252e-13	ALG13	UDP-N-acetylglucosamine transferase subunit ALG13 [Source:UniProtKB/Swiss-Prot;Acc:Q5ABE5]	Ortholog(s) have N-acetylglucosaminyldiphosphodolichol N-acetylglucosaminyltransferase activity and role in dolichol-linked oligosaccharide biosynthetic process
orf19.2639	-1.00977	4.52574e-19	5.8825e-18	N/A	Mitochondrial 54S ribosomal protein YmL20 [Source:UniProtKB/TrEMBL;Acc:Q59QT4]	Ortholog(s) have structural constituent of ribosome activity and mitochondrial large ribosomal subunit localization
orf19.3414	-1.0085	3.05951e-24	5.90255e-23	SUR7	Protein SUR7 [Source:UniProtKB/Swiss-Prot;Acc:Q5A4M8]	Protein required for normal cell wall, plasma membrane, cytoskeletal organization, endocytosis, localizes to eisosome subdomains of plasma membrane, four transmembrane motifs, mutant shows ectopic, chitin-rich cell wall, fluconazole-induced
orf19.3153	-1.00731	9.0643e-10	4.30747e-09	MSS4	PIPK domain-containing protein [Source:UniProtKB/TrEMBL;Acc:A0A1D8PJ31]	Phosphatidylinositol-4-phosphate 5-kinase, activity induced by phosphatidic acid (Pld1 product), macrophage/pseudohyphal-repressed, mRNA binds to She3, localized to yeast cell buds and hyphal tips, Hap43-induced, Spider biofilm induced
orf19.930	-1.00622	1.28466e-13	9.64677e-13	PET9	ADP/ATP carrier protein [Source:UniProtKB/TrEMBL;Acc:Q5A516]	Mitochondrial ADP/ATP carrier protein involved in ATP biosynthesis, possible lipid raft component, 3 predicted transmembrane helices, flucytosine induced, ketoconazole-induced, downregulated by Efg1p
orf19.3427	-1.00376	1.29064e-14	1.06569e-13	N/A	Ortholog of Candida albicans WO-1 : CAWG_05207	Ortholog of Candida albicans WO-1 : CAWG_05207
orf19.6034	-1.00333	1.24791e-14	1.0318e-13	TUB2	Tubulin beta chain [Source:UniProtKB/TrEMBL;Acc:A0A1D8PC97]	Beta-tubulin, functional homolog of ScTub2, overproduction makes S. cerevisiae inviable, has two introns, GlcNAc, hypha fluconazole-induced, slow growth, ectopic expression increases white-to opaque switch, rat catheter biofilm repressed
orf19.5960	-1.00287	4.8988e-11	2.70758e-10	NCE102	Non-classical export protein 102 [Source:UniProtKB/Swiss-Prot;Acc:Q5ANE3]	Non classical protein export protein, localized to plasma membrane, Hap43-induced gene, flow model biofilm induced, Spider biofilm induced
orf19.2023	-1.00259	0.00332611	0.00620045	HGT7	MFS domain-containing protein [Source:UniProtKB/TrEMBL;Acc:A0A1D8PG81]	Putative MFS glucose transporter, glucose, fluconazole, Snf3 induced, expressed at high glucose, 20 member C. albicans glucose transporter family, 12 TM regions predicted, flow model biofilm induced, Spider biofilm repressed
orf19.1604	-1.00148	4.3155e-13	3.01202e-12	RHA1	Zn(2)-C6 fungal-type domain-containing protein [Source:UniProtKB/TrEMBL;Acc:A0A1D8PIE8]	Predicted Gal4-like DNA-binding transcription factor, Spider biofilm induced
orf19.4375.1	-1.00074	2.63465e-13	1.91285e-12	RPS30	40S ribosomal protein S30 [Source:UniProtKB/TrEMBL;Acc:A0A1D8PSK2]	(orf19.4375.1) Putative 40S ribosomal protein S30, colony morphology-related gene regulation by Ssn6, rat catheter biofilm repressed
orf19.99	-1.00039	1.58312e-11	9.21481e-11	HAL21	Putative phosphoadenosine-5'-phosphate or 3'-phosphoadenosine 5'-phosphosulfate phosphatase, possible role in sulfur recycling, ortholog of S. cerevisiae Met22, predicted Kex2 substrate, F-12/CO2 biofilm induced	Putative phosphoadenosine-5'-phosphate or 3'-phosphoadenosine 5'-phosphosulfate phosphatase, possible role in sulfur recycling, ortholog of S. cerevisiae Met22, predicted Kex2 substrate, F-12/CO2 biofilm induced

## Sheet: Significant-DEGs
ID	log2FoldChange	pvalue	padj	CA-0M-8	CA-0M-7	CA-0M-4	PACA-0M-8	PACA-0M-7	PACA-0M-6	PACA-0M-4
orf19.7585	5.02274	2.46757e-298	1.51385e-294	2045.24	1607.01	1490.91	52367.2	56603.2	59389.1	54548.1
orf19.5728	4.93036	4.95445e-51	5.15179e-49	1303.1	605.923	513.083	35179.4	21239	17279.3	24767.1
orf19.4652	4.46685	6.24501e-30	2.03793e-28	2.63358	3.76349	7.55275	130.138	73.3222	93.0863	117.603
orf19.4506	4.17441	1.89296e-06	5.71241e-06	573.068	445.033	484.383	15195.5	4710.95	1026.73	15239.4
orf19.4789	3.76859	5.59234e-09	2.38065e-08	25.2824	32.4601	37.7637	612.415	294.816	116.705	713.457
orf19.4873	3.74436	3.76646e-13	2.656e-12	139.053	229.103	177.238	3676.4	1952.2	925.306	3194.88
orf19.1370	3.46929	3.01944e-05	7.80625e-05	67.9465	53.6298	38.2673	1056.42	482.704	69.4674	752.658
orf19.3120	3.34566	4.09855e-05	0.00010399	411.366	78.5629	58.9114	2669.75	887.504	2481.37	1399.47
orf19.5610	3.27908	6.10637e-07	2.00228e-06	435.068	619.565	706.434	8717.34	3730.26	1486.6	8861.37
orf19.2481	3.22471	2.70882e-36	1.28826e-34	31.603	45.6324	35.2462	375.104	409.382	220.906	401.809
orf19.4773	3.14147	7.51482e-30	2.4265e-28	124.832	229.573	240.177	1441.09	1519.91	2561.96	1471.99
orf19.258	3.00048	3.89033e-20	5.52481e-19	66.3663	70.0951	97.6822	323.432	750.025	930.863	490.012
orf19.2633.1	2.92117	0.000103614	0.000247729	274.946	303.902	361.525	4910.8	1110.53	562.686	2914.59
orf19.5094	2.88214	1.55173e-17	1.74356e-16	625.74	810.092	762.324	7199.7	3898.29	2521.67	7993.07
orf19.787	2.81796	4.53717e-28	1.23713e-26	139.053	215.93	186.301	1655.43	1102.89	822.494	1515.12
orf19.3567	2.72619	1.07527e-05	2.92801e-05	562.534	541.002	530.203	6459.06	2262.29	1072.58	4621.79
orf19.670.2	2.7214	3.26447e-95	2.50344e-92	4195.3	4544.89	4029.64	31059	30775.4	23657.8	26803.6
orf19.265	2.70797	1.52958e-05	4.08175e-05	124.305	182.059	150.551	1584.62	766.828	257.029	1373.99
orf19.3330.3	2.68612	3.70296e-08	1.42699e-07	18.9618	16.9357	18.6301	225.828	67.212	40.2911	137.203
orf19.4653	2.64522	0.00897412	0.0153488	22.1221	33.401	53.8763	489.932	77.9048	22.2296	323.408
orf19.3526	2.63666	9.66335e-99	1.18569e-95	1758.18	2188.47	1838.34	12210	12254	12875.1	10629.3
orf19.5784	2.59766	2.0323e-20	2.9686e-19	2242.23	1605.6	1884.16	6793.98	15509.2	15014.7	8937.81
orf19.3107	2.59562	2.40904e-18	2.96182e-17	314.977	140.661	264.85	1025.79	1182.32	1975.65	1619
orf19.3121	2.58611	5.65136e-30	1.86404e-28	18.9618	17.4062	19.6371	114.828	102.346	113.927	117.603
orf19.5672	2.56967	2.58698e-21	3.98772e-20	1967.81	1524.22	1859.49	6007.41	15403.8	9548.99	11397.7
orf19.419	2.54211	9.62509e-40	5.6238e-38	585.182	1012.85	719.022	5027.54	4486.4	3972.15	4513.99
orf19.7469	2.50202	2.87203e-07	9.88216e-07	5116.53	5468.83	7592.02	47634.4	25381.7	12494.4	51786.4
orf19.6689	2.48913	7.90155e-05	0.000192594	1186.17	1312.05	1488.39	11052.2	4785.8	2060.4	11946.5
orf19.1867	2.4865	1.49279e-36	7.38568e-35	1293.62	1385.91	1411.36	7894.41	7095.45	5482.37	10102.1
orf19.3152	2.46997	1.46508e-24	2.92778e-23	5158.66	2949.17	4541.72	30630.3	21359.7	16825	24629.9
orf19.5635	2.43653	8.72889e-17	9.16982e-16	403.465	411.162	460.718	1525.3	2211.88	3830.43	1632.72
orf19.3142	2.42771	1.85001e-12	1.1985e-11	355.007	421.041	436.045	2790.31	1776.53	908.633	3224.28
orf19.2607	2.40553	4.45671e-05	0.000112611	600.984	614.39	652.557	5063.9	2207.3	1008.67	4917.76
orf19.7209	2.39092	1.59329e-36	7.75781e-35	56.8854	51.748	50.3516	331.087	258.155	225.074	301.847
orf19.6950	2.37963	4.57951e-16	4.50245e-15	295.488	433.743	441.08	2570.23	1747.51	1103.14	2704.86
orf19.5634	2.37955	1.54401e-25	3.33539e-24	1080.82	1087.65	1027.68	3965.39	5987.98	7835.92	4380.7
orf19.5720	2.37941	1.09799e-14	9.11526e-14	1709.2	1512.92	1789.5	11792.8	7237.51	4156.93	11585.8
orf19.3122	2.33827	2.77295e-43	1.95541e-41	444.549	601.689	461.221	2807.54	2408.94	2084.02	2871.47
orf19.4567	2.33616	0.000198184	0.000455719	117.985	106.789	80.5626	1033.45	386.469	156.996	480.211
orf19.4934	2.31801	0.00046739	0.00101216	5596.37	2199.76	2153.04	28102.2	14325.3	4173.6	19547.5
orf19.356	2.31608	1.00939e-11	6.01223e-11	408.206	367.411	301.103	2715.68	1524.49	768.309	2144.29
orf19.3770	2.26588	6.19685e-11	3.38537e-10	1371.57	1249.01	1512.06	8791.98	5175.32	2768.97	9768.87
orf19.935	2.2584	3.40686e-05	8.74522e-05	1292.04	377.761	521.643	4977.78	3351.43	2199.34	3451.64
orf19.3638	2.25437	2.08581e-29	6.33487e-28	80.061	73.3881	56.3938	377.018	317.729	263.976	380.249
orf19.5877	2.24563	9.74461e-14	7.40807e-13	2174.81	2432.63	2325.74	15423.3	8351.09	5678.26	14392.6
orf19.802	2.23986	2.02282e-24	3.96486e-23	10050.3	6560.71	9385.55	54126	42962.2	32163.4	34475.3
orf19.5611	2.23852	2.56799e-12	1.6377e-11	797.976	693.424	566.456	4966.3	2922.19	1525.5	3537.88
orf19.5552	2.2363	7.46146e-29	2.14911e-27	520.923	898.064	676.726	3701.28	3652.36	2817.6	2998.87
orf19.6209	2.21328	2.80921e-30	9.36657e-29	499.854	584.753	483.376	2497.5	1811.67	3148.26	2236.41
orf19.3655	2.19453	1.20869e-30	4.11961e-29	214.374	198.995	136.453	1000.92	823.347	737.744	795.779
orf19.4630	2.19006	1.29597e-05	3.48566e-05	1114.01	1314.87	1643.48	8411.13	4730.81	2421.63	9216.14
orf19.1227	2.18456	1.12726e-18	1.42299e-17	85.8548	76.2108	88.6189	457.397	375.776	227.853	462.571
orf19.6998	2.16413	1.41472e-07	5.09948e-07	154.855	101.614	69.9888	757.863	444.516	176.447	574.294
orf19.4970	2.14872	6.47957e-35	2.8193e-33	797.449	1104.12	714.993	4080.21	4177.84	3331.66	3884.81
orf19.3395	2.147	3.94133e-58	5.75716e-56	402.938	456.794	387.708	1965.47	1570.32	2015.94	1816.96
orf19.2509.1	2.12419	1.61613e-13	1.20182e-12	344.473	447.856	304.627	2417.12	1367.15	930.863	1666.04
orf19.3351	2.10322	9.99946e-53	1.15749e-50	634.694	487.372	585.59	2553	2709.86	2259.08	2257.97
orf19.7608	2.10305	0.0271653	0.0423208	192.252	79.5038	63.9466	966.467	346.753	45.8485	564.493
orf19.334	2.09914	3.00072e-35	1.34376e-33	2379.71	2386.06	2707.91	12344	9258.45	8547.27	12552.1
orf19.7105	2.09835	1.01295e-76	4.14296e-74	429.801	532.064	465.249	2028.62	1969.01	2139.6	2012.97
orf19.787.1	2.09199	9.92494e-24	1.85639e-22	785.862	1145.98	1140.97	3100.35	4762.88	4484.81	5119.64
orf19.6311	2.09128	1.56748e-32	5.9361e-31	8113.55	6681.61	8248.61	24328.2	37508.9	37070.6	32013.4
orf19.3637	2.08975	2.77134e-11	1.56702e-10	13.6946	11.2905	12.5879	63.1553	45.8263	41.6804	64.6815
orf19.3221	2.08816	3.78043e-09	1.65664e-08	3273.55	3445.95	4208.39	20297.7	11500.9	6525.77	23634.2
orf19.288	2.08246	1.51929e-36	7.4567e-35	3705.45	3338.69	3553.82	16188.8	14331.4	11392.7	17940.3
orf19.1541	2.0734	0.00598024	0.0106716	1845.62	782.336	650.04	7802.55	3950.23	972.543	5670.41
orf19.2810	2.07245	2.97356e-28	8.21748e-27	2011.53	1447.06	1438.04	7442.75	7436.09	5148.92	7434.46
orf19.4177	2.05812	0.000760589	0.00158985	1355.24	1241.01	1388.19	8575.72	3698.19	1568.57	8283.16
orf19.3707	2.04549	1.04147e-27	2.68463e-26	9642.08	10420.6	9772.25	44625.9	50077.5	41048.3	28461.8
orf19.7313	2.0349	4.86132e-34	2.04276e-32	573.595	682.133	571.491	2870.69	2234.8	2014.55	2871.47
orf19.4788	2.01399	6.53453e-12	3.98106e-11	4720.44	3864.64	4838.29	22776.1	14325.3	9664.3	25527.6
orf19.510	2.00996	8.17755e-08	3.02043e-07	374.496	230.984	203.421	1578.88	995.959	425.14	1346.55
orf19.2108	2.00916	2.18317e-16	2.20292e-15	377.656	627.092	463.235	2753.95	1936.93	1465.76	1726.8
orf19.6224	1.99508	1.02659e-09	4.84844e-09	153.801	323.66	253.269	1358.8	918.054	509.891	1101.55
orf19.2989	1.98488	1.5347e-12	1.00377e-11	2069.47	1962.66	2559.88	11448.3	7313.88	4757.13	11276.1
orf19.7042	1.97547	5.44463e-16	5.30203e-15	231.755	381.995	384.687	1628.64	1064.7	998.941	1548.44
orf19.5097	1.96795	1.69377e-15	1.54632e-14	2031.02	1827.65	2170.16	9503.91	7093.92	4644.59	10209.9
orf19.789	1.90317	3.41337e-11	1.90894e-10	13899	16218.8	15268.1	69417.2	47723.6	29491.7	79717
orf19.2220	1.90303	0.00566232	0.0101396	106.924	200.876	130.411	977.95	384.941	131.988	691.896
orf19.5169	1.90062	6.11783e-10	2.97644e-09	1356.82	772.928	1196.36	6378.68	3861.63	2325.77	3994.57
orf19.5000	1.88756	4.63818e-13	3.23355e-12	7337.69	5805.66	5298	31922.1	23478.4	13251.6	22330.8
orf19.176	1.88251	0.000364114	0.000800659	5377.25	8589.23	5790.44	39188.8	17582	8065.16	32295.7
orf19.1926	1.8579	1.6131e-29	4.99818e-28	1359.98	1909.5	1933.5	5266.77	6569.97	6789.74	6519.11
orf19.2242	1.85778	2.07186e-69	5.77766e-67	5323	5166.81	4881.09	19673.8	18642.2	16376.2	19596.5
orf19.2825	1.85641	5.09035e-71	1.56146e-68	1770.3	1981.95	2013.56	6441.84	6777.72	7534.43	7081.65
orf19.85	1.8563	2.04045e-38	1.13801e-36	3189.27	2350.3	2618.79	9345.07	10674.5	10549.3	8810.41
orf19.2941	1.83501	0.00449747	0.00819726	1600.17	1048.13	847.418	7218.84	3458.36	1082.3	4870.72
orf19.781	1.82407	7.02244e-10	3.37374e-09	218.587	224.869	212.987	417.208	1228.15	753.026	697.776
orf19.36.1	1.82404	2.28515e-08	9.03894e-08	92.7022	60.2159	57.9044	333.001	204.691	133.377	327.328
orf19.3902	1.82271	3.48008e-19	4.58161e-18	478.786	507.131	490.425	2175.99	1709.32	1162.88	1920.85
orf19.5723	1.78468	1.07616e-15	1.01106e-14	3509.51	3282.71	2927.95	16119.9	9654.08	8176.31	10707.7
orf19.7385	1.78212	7.97265e-29	2.28562e-27	180.137	143.483	160.622	618.156	557.554	454.317	593.894
orf19.5005	1.77006	5.16278e-13	3.57088e-12	11023.1	10436.6	8797.44	46604.8	33676.3	20397	36923.4
orf19.2948	1.76253	8.15981e-50	7.82194e-48	2110.55	2422.28	2480.32	7572.89	7825.61	7351.04	8982.89
orf19.4179	1.76194	0.000238914	0.000540862	13.6946	13.6427	7.55275	53.5863	30.5509	15.2828	60.7614
orf19.2460	1.75962	0.0172533	0.0279211	744.251	320.367	250.248	2334.83	1232.73	339.001	2030.61
orf19.4335	1.75637	0.0159307	0.025952	575.175	272.383	403.317	2271.68	756.135	350.116	2257.97
orf19.7637	1.74532	2.00149e-14	1.6307e-13	730.556	556.997	667.663	2709.94	1852.91	1485.21	2697.02
orf19.3021	1.73995	1.29653e-16	1.34361e-15	582.549	802.565	585.59	2644.87	2372.28	1524.11	2240.33
orf19.4551	1.72837	1.77173e-30	5.97229e-29	24723	18358.3	19122	59854	74654.2	65378.5	74928.7
orf19.4055	1.72823	1.00019e-15	9.4694e-15	55.832	43.7506	52.3657	191.38	195.526	156.996	125.443
orf19.5215	1.72755	2.00523e-30	6.72247e-29	2490.32	1917.5	2000.97	8414.96	6814.38	6724.44	6344.67
orf19.3352	1.72182	1.55559e-11	9.07183e-11	661.556	561.701	540.273	2654.44	1814.72	1125.37	2165.85
orf19.5620	1.71168	0.00615506	0.010939	774.274	958.28	754.771	4392.16	1527.54	850.281	4094.54
orf19.1763	1.71135	4.56918e-29	1.34769e-27	233.336	309.547	286.501	901.398	826.402	844.723	1054.5
orf19.5514	1.70799	7.03197e-10	3.37568e-09	1408.44	1115.88	1564.93	6941.34	4159.5	2748.13	3967.13
orf19.7565	1.70574	1.00087e-09	4.73426e-09	3531.11	3220.61	3583.53	17383	11931.7	6542.44	9096.57
orf19.1978	1.70463	5.12781e-49	4.69539e-47	4802.6	5766.14	5280.38	16998.3	18350.4	15371.7	18163.7
orf19.7520	1.69955	1.39874e-10	7.37857e-10	9718.45	6372.54	6675.62	35692.3	21017.5	16081.7	25806
orf19.7319	1.69891	4.25303e-36	1.99178e-34	789.022	783.748	828.285	2478.37	2803.04	2946.81	2158.01
orf19.4531	1.69862	6.62403e-60	1.04201e-57	11452.4	10243.3	10420.3	36760.2	35868.3	35363.1	30998.1
orf19.5249	1.69736	3.25798e-72	1.17575e-69	337.625	341.537	329.3	1081.29	1092.19	1064.24	1125.07
orf19.7279.1	1.69187	7.80022e-17	8.23655e-16	8939.96	5286.3	8046.19	20906.3	24613.3	21423.7	28998.9
orf19.4459	1.68096	1.9332e-19	2.59522e-18	520.396	413.043	480.355	1341.57	1703.21	1162.88	1838.52
orf19.742	1.68002	3.87102e-17	4.22575e-16	6082.53	4104.56	4387.64	20284.3	13557	13661.5	14768.9
orf19.893	1.67911	0.0152851	0.0249998	2059.99	779.514	769.373	6072.48	3326.99	1057.29	4953.04
orf19.6500	1.67511	1.76971e-10	9.23227e-10	1280.45	1250.42	1253.76	5161.51	3449.2	2275.75	5233.32
orf19.6023	1.66365	1.16597e-27	2.96815e-26	1108.21	1399.08	1080.04	4219.92	4005.22	3146.87	3786.81
orf19.856	1.66114	1.93565e-29	5.93762e-28	994.441	1069.3	910.358	3680.23	3180.35	2556.4	3130.19
orf19.460	1.66098	1.81828e-16	1.8561e-15	234.916	301.08	200.903	805.708	976.101	682.17	642.895
orf19.3607	1.66024	8.60203e-21	1.2903e-19	376.603	498.193	464.242	1129.14	1567.26	1664.44	1277.95
orf19.1704	1.65058	1.35022e-11	7.91933e-11	5122.85	3764.43	3825.21	18785.8	11403.1	8940.45	14090.8
orf19.5655	1.64307	1.07074e-09	5.02598e-09	185.931	207.463	203.421	556.915	896.669	675.223	352.808
orf19.5616	1.63777	4.66777e-13	3.2468e-12	39.5038	60.6863	57.9044	197.121	163.447	166.722	129.363
orf19.4674.1	1.63766	2.06042e-10	1.06224e-09	3788.15	5594.43	5431.43	18590.6	14300.9	9169.69	19404.5
orf19.5565	1.63027	3.42003e-08	1.32713e-07	1569.09	1058.95	951.143	5433.27	3293.39	2096.53	3953.41
orf19.5992	1.62953	1.03221e-15	9.72748e-15	229.649	236.159	217.519	597.104	858.48	516.837	848.7
orf19.183	1.62014	6.71662e-12	4.08389e-11	479.312	421.511	498.985	1471.71	1312.16	933.642	2024.73
orf19.5426	1.61659	1.27886e-67	3.13832e-65	3977.77	3827.94	4085.53	13113.3	12307.4	11970.6	11227.1
orf19.1235	1.61592	1.92744e-06	5.79935e-06	1634.4	1888.8	1976.81	6797.8	4480.29	2448.03	8755.53
orf19.3710	1.61483	5.47897e-37	2.7552e-35	3733.37	2943.99	2926.44	9335.5	10509.5	9322.52	10049.2
orf19.6501	1.61088	2.15324e-10	1.10452e-09	92.7022	117.139	122.355	382.759	313.147	211.181	450.811
orf19.4337	1.60155	1.95402e-15	1.77598e-14	1494.82	2067.1	1694.84	6543.27	4784.27	3931.85	6017.34
orf19.295	1.59891	6.91269e-25	1.42313e-23	536.198	389.522	433.024	1492.76	1495.47	1207.34	1291.67
orf19.5532	1.59184	3.77039e-21	5.75407e-20	115.878	115.257	96.6752	333.001	362.028	266.755	358.688
orf19.281	1.5837	7.40139e-33	2.92952e-31	596.77	483.609	525.168	1563.57	1837.64	1535.23	1475.91
orf19.3639	1.58336	2.40689e-23	4.35583e-22	704.22	657.2	644.501	1592.28	2147.73	2407.74	1860.08
orf19.1350	1.5748	1.51714e-19	2.06837e-18	3699.66	2864.49	3037.71	8556.58	10795.2	11166.2	7612.82
orf19.3117	1.57093	0.000217993	0.000497911	8.42747	6.11568	9.0633	21.0518	21.3856	31.955	17.6404
orf19.218	1.55763	1.635e-07	5.82165e-07	21.5954	19.2879	18.6301	45.9311	76.3772	65.2993	43.121
orf19.3841	1.55269	1.58177e-24	3.1405e-23	1279.92	1752.85	1667.14	4688.8	4538.34	3995.76	5166.68
orf19.4914.1	1.54654	0.0026086	0.00495012	5267.17	13426.7	6944.5	40423.2	23292	14621.5	21523.3
orf19.1709	1.54654	8.78496e-07	2.79978e-06	5128.12	3216.85	3328.24	17438.5	9069.03	6227.06	12734.4
orf19.7356	1.54404	9.97309e-12	5.95184e-11	2137.42	1121.05	1253.76	4662.01	4277.13	4887.73	3714.29
orf19.2397.3	1.54082	5.80402e-40	3.45705e-38	963.365	983.213	902.302	2895.57	3068.84	2454.98	2634.3
orf19.7225	1.5366	1.33852e-29	4.18971e-28	466.671	446.444	420.436	1303.3	1495.47	1096.2	1264.23
orf19.6997	1.53431	1.01212e-24	2.0629e-23	132.206	114.316	121.851	390.414	375.776	305.656	352.808
orf19.3418	1.53384	1.23195e-13	9.28506e-13	212.267	162.771	159.615	576.053	533.113	362.62	595.854
orf19.3115	1.53368	7.55871e-14	5.80384e-13	917.541	892.889	978.333	3138.63	2483.79	1822.82	3326.2
orf19.2947	1.53364	5.22559e-17	5.60472e-16	12766.6	13963.5	11102	38130.5	34050.5	27780	46084.6
orf19.1655	1.53304	0.00724522	0.0126926	10973.1	5189.86	5916.32	38419.5	16671.6	10043.6	20061.1
orf19.4807	1.52153	3.54081e-26	8.29118e-25	1569.62	1458.82	1429.48	5014.15	3792.89	3658.15	4606.11
orf19.6601	1.52093	2.75432e-47	2.31476e-45	2016.8	1725.09	2110.74	5727.99	5687.05	5537.94	5439.13
orf19.1614	1.52088	1.29166e-07	4.68895e-07	4370.17	5992.89	6531.62	8034.12	20136.1	19168.8	17301.3
orf19.780	1.52043	2.45247e-06	7.27909e-06	5812.85	4916.53	5358.93	6765.27	23125.5	17901.7	13741.9
orf19.2098	1.51873	1.13504e-08	4.63306e-08	8035.59	5275.01	6155.99	24871.7	14548.3	11979	22977.6
orf19.4368	1.51369	5.65505e-13	3.89817e-12	1970.97	1923.15	1677.72	7059.99	4978.27	3642.87	5537.13
orf19.2583	1.50897	9.24974e-08	3.39397e-07	73.7404	54.5707	47.8341	193.293	209.274	98.6437	168.564
orf19.7196	1.50644	1.97338e-14	1.60993e-13	9933.88	8702.61	7899.67	29531.8	24136.7	17497.4	29361.5
orf19.3353	1.50538	9.3165e-13	6.23302e-12	1996.78	1986.65	1997.45	7549.93	5326.55	3794.31	5974.22
orf19.2067	1.50461	6.75953e-44	4.99635e-42	1466.91	1803.65	1755.26	4878.27	4805.66	4619.58	4713.91
orf19.6518	1.49869	8.60588e-07	2.74699e-06	747.938	534.887	565.449	2681.23	1412.98	944.756	1928.69
orf19.4513	1.49699	2.46316e-13	1.79685e-12	4406.51	5038.85	4594.08	15739.1	11972.9	9040.49	16090
orf19.6308	1.49595	1.80769e-08	7.24375e-08	138	313.781	211.477	486.104	633.931	744.69	629.175
orf19.3030	1.49533	8.59153e-36	3.93351e-34	1582.78	1914.21	1754.75	4943.34	5224.2	5215.61	4355.22
orf19.84	1.49448	2.80736e-18	3.41729e-17	393.457	496.781	453.165	1517.64	1310.63	985.048	1238.75
orf19.4842	1.48918	6.02923e-29	1.75305e-27	683.678	727.766	637.955	2168.33	1842.22	2032.62	1626.84
orf19.164	1.48803	5.03363e-22	8.23502e-21	382.396	503.838	410.869	1240.14	1154.82	1057.29	1405.35
orf19.4011	1.48628	0.00161707	0.00318303	13.1679	15.9948	16.1125	65.0691	32.0784	13.8935	60.7614
orf19.276	1.4778	2.10119e-08	8.35978e-08	539.885	878.305	684.279	2294.64	1623.78	1268.47	2626.46
orf19.2988	1.47738	1.92899e-05	5.09663e-05	2658.34	2521.07	2465.22	10311.5	5037.84	3126.03	9909.99
orf19.675.1	1.45817	1.21189e-10	6.42603e-10	673.144	368.352	633.927	1812.36	1562.68	1221.24	1542.56
orf19.4716	1.4543	2.98751e-16	2.99483e-15	46063	37068.5	41274.8	88478.6	125870	101343	138846
orf19.1107	1.45387	6.57051e-38	3.50522e-36	3626.97	2930.82	3536.2	8897.24	9805.31	8952.96	9210.26
orf19.6084	1.45106	1.43353e-17	1.61667e-16	1595.43	1769.31	1585.57	3731.9	4999.65	5530.99	3777.01
orf19.1409.3	1.44258	0.000373818	0.000819941	72.1602	55.982	85.0943	346.397	161.92	75.0248	192.085
orf19.1307	1.4413	2.46544e-17	2.74013e-16	333.412	327.424	391.736	1069.81	1002.07	716.903	1027.06
orf19.6073	1.44068	4.04844e-41	2.5344e-39	12842.4	14598.1	14425.2	37667.3	38683.5	41049.7	34120.5
orf19.2480.1	1.43837	1.0875e-14	9.04036e-14	4501.85	3111.47	2948.09	11341.2	9301.22	8124.91	9398.42
orf19.6257	1.43119	2.17391e-15	1.97292e-14	56587.3	48846.4	46980.6	151452	128981	101588	166002
orf19.3719	1.42672	1.81859e-09	8.27061e-09	25.2824	27.7558	31.7215	84.207	65.6844	75.0248	80.3619
orf19.217	1.42398	0.00023665	0.000536332	71.6335	19.2879	32.2251	105.259	99.2904	130.599	103.882
orf19.4115	1.42351	0.000713218	0.00149849	21.5954	12.2314	19.1336	49.7587	27.4958	31.955	82.3219
orf19.2107.1	1.42174	8.80398e-07	2.80438e-06	7233.4	13368.9	9224.42	39789.7	26446.4	16945.9	23365.7
orf19.4795	1.42045	5.14675e-25	1.07035e-23	2548.78	2759.58	2239.14	7618.82	6325.56	5840.82	7158.09
orf19.5735.3	1.42028	1.09413e-15	1.02578e-14	237.549	254.506	273.409	794.225	737.804	701.621	495.892
orf19.5879	1.41555	1.80194e-07	6.38275e-07	314.45	422.452	376.127	1113.83	818.764	598.809	1432.79
orf19.5257	1.41414	5.97935e-63	1.04809e-60	979.167	994.503	917.407	2507.07	2618.21	2567.51	2579.42
orf19.854	1.40393	5.07396e-20	7.12328e-19	6642.95	9295.36	7419.32	19537.9	18399.3	23524.4	20950.9
orf19.6948	1.40313	1.13107e-11	6.67864e-11	6289.53	11019	11491.3	25015.2	24886.8	23521.7	28136.5
orf19.3369	1.40088	1.43548e-44	1.11477e-42	1050.27	1002.5	1104.72	2797.97	2561.69	2989.88	2765.63
orf19.849	1.4002	1.63311e-09	7.47696e-09	62.6793	84.6786	70.9958	135.88	172.613	215.349	245.006
orf19.7200	1.39977	1.39139e-12	9.11984e-12	590.45	651.555	482.369	1756.86	1293.83	1179.56	1842.44
orf19.1517	1.39936	1.69798e-05	4.50761e-05	4375.44	4502.08	4860.95	15827.1	8972.8	5721.33	17803.1
orf19.6306	1.39797	3.91025e-15	3.41729e-14	1966.76	1216.08	1638.95	4692.63	4329.06	4227.79	3690.77
orf19.1275	1.3917	2.64612e-10	1.33943e-09	1884.59	1129.52	1343.89	2876.44	4798.02	3849.88	3718.21
orf19.4946	1.39136	3.26275e-20	4.6551e-19	78.4808	87.9717	82.0732	222	212.329	209.792	227.365
orf19.972	1.39092	2.92713e-29	8.75998e-28	332.885	301.55	310.166	746.38	809.599	933.642	807.539
orf19.2262	1.38962	6.03479e-13	4.14417e-12	1754.49	1790.95	1615.28	5798.8	3672.22	3515.05	5049.08
orf19.7330	1.38609	1.88309e-06	5.6882e-06	97.9693	86.0899	88.1154	220.087	190.943	380.681	152.884
orf19.5716	1.38261	8.47489e-06	2.35371e-05	13.6946	16.4653	17.1196	40.1897	44.2988	47.2378	31.3607
orf19.7606	1.38058	0.000888468	0.00183712	32.1297	53.1594	32.2251	162.673	100.818	37.5124	109.763
orf19.6973	1.38057	2.27055e-23	4.12126e-22	5538.43	6443.1	5503.44	17608.8	14739.3	12826.5	15533.4
orf19.6445	1.3804	3.71234e-06	1.07837e-05	4239.02	2748.76	2778.91	12587	7462.06	4683.49	9173.02
orf19.254	1.374	6.22732e-10	3.02491e-09	7173.36	3672.23	5651.47	12336.3	14439.9	16955.6	13275.4
orf19.4063	1.37365	1.55871e-15	1.43369e-14	817.991	743.76	882.161	2648.69	2207.3	1689.45	1901.24
orf19.5125	1.37282	4.22862e-19	5.5197e-18	2574.07	3774.78	3441.03	9377.6	8344.98	8004.03	8081.27
orf19.6048	1.37187	1.81991e-23	3.32297e-22	1533.8	1345.92	1201.39	3940.51	3559.18	3046.84	3539.84
orf19.2529.1	1.35968	4.56231e-05	0.000115137	208.58	446.444	385.694	1190.38	717.946	494.608	1162.31
orf19.6755	1.35719	2.26056e-15	2.04551e-14	1007.08	1025.55	1046.81	2920.45	2465.46	1974.26	3165.47
orf19.7317	1.3568	1.12752e-19	1.55097e-18	817.991	771.046	880.147	2059.24	2114.12	2527.22	1724.84
orf19.4568	1.35446	1.76145e-10	9.197e-10	848.014	1050.01	834.327	2763.52	2390.61	1522.73	2644.1
orf19.7500	1.35298	2.42491e-24	4.72279e-23	5528.95	5555.39	4647.96	15166.8	14018.3	11701.1	12699.1
orf19.6232	1.33912	4.18287e-32	1.5459e-30	6271.62	5539.39	5897.69	13166.9	16121.7	15910.8	14529.8
orf19.6993	1.33617	7.86277e-16	7.5372e-15	33037.8	24597.7	26376.7	75497.3	73818.6	55437.8	78068.6
orf19.1724	1.33614	0.000207451	0.000475603	55.3053	127.959	82.5767	304.294	184.833	119.484	290.087
orf19.5940	1.33546	3.51949e-66	7.99705e-64	1990.99	1954.19	1949.62	5016.06	5153.94	4776.58	4888.36
orf19.1857	1.33182	8.95239e-10	4.25759e-09	1381.58	1303.11	1412.87	4351.97	3395.73	2170.16	3839.73
orf19.1637	1.3302	1.23747e-19	1.6984e-18	780.068	904.179	793.038	2359.71	1939.98	1725.57	2287.37
orf19.1623	1.32788	1.88601e-49	1.75314e-47	4329.61	4425.87	4824.19	10902.9	10976.9	11813.6	11758.3
orf19.376	1.32709	3.87731e-06	1.12204e-05	4034.12	2793.45	2611.24	12317.2	7625.5	4937.74	6697.48
orf19.3684	1.3253	1.67631e-10	8.76742e-10	4395.45	3485.47	3209.92	12389.9	8169.31	7082.89	9418.02
orf19.4145	1.32166	1.0294e-14	8.58067e-14	2437.12	2726.18	2651.01	5218.92	6513.45	8369.43	5935.02
orf19.449	1.32142	6.38463e-12	3.89361e-11	4609.3	3983.19	4629.33	9253.2	14331.4	11920.6	8545.8
orf19.5640	1.32124	3.72643e-15	3.2613e-14	7755.91	5990.07	6094.06	19325.5	16097.3	17597.5	13079.4
orf19.1358	1.31941	1.28372e-06	3.96758e-06	5351.97	7534.99	6336.25	17002.2	13948	9439.23	23581.3
orf19.2092	1.31267	3.9347e-11	2.18654e-10	2829.52	2466.97	2620.8	7748.96	5954.37	4580.68	7944.07
orf19.5932	1.30481	8.62882e-41	5.34725e-39	2270.15	2545.06	2338.33	5580.63	6276.68	6077.01	5625.33
orf19.5974	1.30323	1.01774e-15	9.60898e-15	1186.17	1814.94	1547.81	3544.35	3989.95	3994.37	3437.92
orf19.707	1.30301	3.74025e-23	6.61281e-22	872.77	881.598	863.531	2464.97	2149.26	1788.09	2216.81
orf19.1562	1.30267	5.408e-12	3.3178e-11	1501.14	989.328	1019.12	3362.54	3021.48	2420.24	2740.14
orf19.3627	1.30024	3.51272e-31	1.2291e-29	533.564	477.023	483.879	1303.3	1281.61	1214.29	1105.47
orf19.5337	1.30004	2.95177e-24	5.71266e-23	386.61	310.959	346.923	901.398	893.614	776.645	858.5
orf19.1224	1.29888	2.60646e-14	2.09028e-13	51946.4	37378.1	37867	121627	102333	86570.3	106723
orf19.6113	1.29746	2.2297e-08	8.83101e-08	187.511	133.604	125.376	428.69	450.626	308.435	274.406
orf19.1985	1.29649	4.55275e-22	7.5286e-21	2443.97	1981.95	1875.1	5664.84	5036.32	4675.15	5262.72
orf19.1344	1.29554	0.00037715	0.000826362	382.396	1013.79	1124.86	2556.83	1579.48	1287.93	2830.31
orf19.797	1.29501	0.000102528	0.000245418	1020.78	1084.36	1131.91	3615.16	1956.78	1212.9	3810.33
orf19.5617	1.29349	1.42469e-15	1.31832e-14	1422.66	1767.9	1729.58	3904.14	4697.2	4291.7	3183.12
orf19.6447	1.29173	3.80758e-23	6.71249e-22	2639.38	2185.65	2356.96	6227.49	6539.42	5535.16	5139.24
orf19.6254	1.28662	3.10951e-38	1.68822e-36	4845.27	4139.37	4610.2	11758.4	10544.6	11146.7	10770.5
orf19.2839	1.2854	6.52405e-16	6.32308e-15	310.763	416.807	415.401	977.95	893.614	805.822	1042.74
orf19.346	1.28263	2.23687e-27	5.60131e-26	5518.94	4619.22	4368.01	12227.2	11763.6	10884.1	12181.7
orf19.3308	1.28058	2.63016e-28	7.30138e-27	1688.65	1461.65	1568.45	4231.4	3763.87	3405.29	3888.73
orf19.7096	1.27887	4.53512e-40	2.72774e-38	2525.08	2903.54	2582.03	6711.68	6683.01	6359.04	6164.35
orf19.3261	1.27671	1.17793e-12	7.77056e-12	128.519	101.144	109.767	294.725	322.312	232.021	246.966
orf19.6578	1.27574	5.14452e-18	6.11659e-17	5535.79	4350.13	4301.54	12795.6	12246.3	9882.43	10878.3
orf19.5323	1.27008	2.27808e-13	1.66778e-12	2884.83	2370.53	2118.8	7104.01	5540.41	4789.08	6283.91
orf19.2645	1.27004	0.00266969	0.005052	6.84732	8.46786	12.0844	28.7069	18.3305	23.6189	17.6404
orf19.1225	1.26796	2.37116e-26	5.66035e-25	1661.26	1901.03	1977.81	5017.97	4301.57	4119.42	4355.22
orf19.3029	1.26723	8.40849e-11	4.51717e-10	9586.25	5617.49	6162.03	19371.4	16584.6	15898.3	16715.3
orf19.2010	1.26669	2.14649e-06	6.41752e-06	24.229	28.2262	24.6723	70.8105	48.8814	54.1846	76.4418
orf19.272	1.26382	1.02072e-14	8.51985e-14	6413.3	4826.21	4959.64	14602.3	12577.8	10553.5	14135.9
orf19.2701	1.25771	6.61282e-11	3.59979e-10	3059.17	5042.14	3965.19	11088.5	10193.3	7933.18	9259.26
orf19.393	1.25649	5.79668e-18	6.83897e-17	1530.64	1076.36	1211.96	2974.04	3310.19	2963.48	2914.59
orf19.3851	1.25323	1.58487e-17	1.77755e-16	1014.98	792.686	883.168	1959.73	2250.07	2457.76	1877.72
orf19.3846	1.25297	3.06761e-07	1.05256e-06	4105.76	3641.18	4375.05	11771.8	8433.58	5840.82	12479.6
orf19.3302	1.25038	2.41092e-36	1.15555e-34	2071.58	2188.94	1968.25	4797.89	5179.9	4558.45	5225.48
orf19.5255	1.24536	1.1978e-55	1.53094e-53	3916.14	4259.33	4025.61	9417.79	9945.84	9719.88	9482.7
orf19.430	1.24404	6.18045e-26	1.41482e-24	516.709	626.622	573.002	1324.35	1299.94	1485.21	1309.31
orf19.7227	1.24244	5.36757e-12	3.2963e-11	262.305	332.599	282.976	842.07	734.749	659.94	533.133
orf19.6307	1.23965	8.25207e-11	4.44092e-10	435.595	549	559.407	954.984	1234.26	1565.79	1101.55
orf19.4540	1.23431	2.57559e-20	3.70446e-19	1983.62	1772.61	1747.71	4736.65	4419.19	3549.78	4564.95
orf19.5861.1	1.23285	2.18093e-15	1.97637e-14	345	412.573	412.884	757.863	1089.14	903.076	915.342
orf19.4887	1.23015	1.41533e-30	4.79726e-29	3887.7	3680.7	3937.5	9658.93	9029.32	7887.33	9419.98
orf19.3084	1.22762	8.84559e-14	6.74972e-13	386.083	525.948	488.411	1295.64	1116.64	948.924	1015.3
orf19.3879	1.22734	1.88648e-14	1.54314e-13	330.778	288.378	249.744	562.656	711.836	766.92	666.416
orf19.532	1.22551	9.99526e-05	0.000239816	2199.04	1044.84	1235.63	4673.49	3273.53	1974.26	4047.5
orf19.1375	1.22425	2.18618e-06	6.52981e-06	10704.5	9194.22	10023	28963.4	19448.7	13700.4	31102
orf19.7112	1.22358	3.78569e-08	1.45795e-07	4308.02	2262.8	2703.38	6342.32	7388.73	8463.91	6677.88
orf19.366	1.22283	4.28456e-20	6.04271e-19	1564.35	1349.68	1393.73	3687.89	3689.02	2878.73	3151.75
orf19.6793	1.22198	1.33329e-26	3.25887e-25	1177.74	1106.94	1117.3	3004.66	2500.59	2682.83	2393.22
orf19.6336	1.2209	0.0162568	0.0264481	3866.1	1926.44	2012.56	9634.05	4996.6	2685.61	6942.48
orf19.3264	1.22005	1.09189e-08	4.46287e-08	93.2289	143.483	110.774	340.656	233.714	234.8	274.406
orf19.3605	1.21971	3.35703e-19	4.43866e-18	589.923	800.213	659.103	1624.81	1596.28	1476.88	1669.96
orf19.1652	1.21903	1.11076e-06	3.48747e-06	25200.8	19075.3	19246.4	72976.9	40264.6	34033.5	49894.9
orf19.1832	1.21719	2.30795e-32	8.6337e-31	3133.44	2792.51	2893.71	6472.46	6762.44	6553.55	7554.02
orf19.918	1.21434	3.66325e-19	4.81242e-18	20131.1	23219.3	19760	55343.2	52466.6	42150	45294.7
orf19.5719	1.21306	2.97643e-23	5.30825e-22	907.006	883.48	825.264	1795.14	2239.38	2170.16	1873.8
orf19.2809	1.21008	3.40175e-08	1.32087e-07	19715.5	11933.6	12883	42564.7	33176.7	26311.5	35316.1
orf19.1409.2	1.21002	2.37405e-07	8.26136e-07	1022.88	582.871	564.442	1628.64	1657.39	2028.45	1375.95
orf19.7156	1.20908	1.01917e-08	4.18794e-08	8773	5667.82	6548.23	21153.2	14424.6	12858.4	16266.4
orf19.814	1.20887	9.46127e-18	1.08902e-16	1632.82	2117.91	1865.03	4361.54	4744.55	4522.33	3677.05
orf19.5248	1.20747	2.07979e-09	9.39582e-09	1536.96	1421.19	1423.44	2922.37	3704.3	4423.68	2434.38
orf19.2743	1.20693	4.54886e-12	2.82177e-11	781.648	570.169	701.398	1883.18	1651.28	1268.47	1519.04
orf19.6811	1.20472	4.0315e-28	1.10416e-26	1200.91	1372.26	1420.42	2859.21	3217.01	3231.62	2961.63
orf19.1364	1.19894	5.03595e-19	6.53183e-18	2427.11	2445.33	2526.65	6229.41	5218.09	4783.52	6425.03
orf19.6114	1.1989	5.22945e-05	0.000131057	359.221	385.288	261.829	729.156	1044.84	912.801	390.049
orf19.5370	1.1978	3.64548e-13	2.57365e-12	767.953	685.897	646.012	1781.74	1900.27	1449.09	1289.71
orf19.5639	1.19696	0.000264345	0.000594267	7374.04	6395.12	7201.29	22401	12107.3	7389.94	22207.3
orf19.6222.1	1.19456	0.028932	0.0447775	217.007	994.503	789.514	1031.54	1483.25	1763.08	1828.72
orf19.5253	1.19349	2.93671e-25	6.21265e-24	1269.91	1152.57	1192.33	2464.97	2978.71	2974.59	2597.06
orf19.5505	1.19157	4.1326e-05	0.00010481	2323.35	2506.49	2236.12	7104.01	4112.15	2921.8	7385.45
orf19.1596	1.18951	4.86699e-13	3.38154e-12	474.572	523.596	476.327	1207.61	1121.22	850.281	1311.27
orf19.7195	1.18912	3.56644e-25	7.46761e-24	1969.39	1619.71	1762.81	3831.42	4258.8	4345.88	3827.97
orf19.473	1.18834	1.47159e-07	5.29203e-07	791.655	1332.75	1231.1	1923.37	2343.25	3185.77	2742.1
orf19.6635	1.18596	1.38462e-26	3.3709e-25	1110.85	1034.96	1123.35	2248.71	2654.87	2677.27	2328.54
orf19.3988	1.18424	0.000616318	0.00130789	258.091	461.498	453.668	755.949	1434.36	445.981	919.262
orf19.5479	1.18042	0.00672516	0.0118526	8.42747	7.52699	8.55978	15.3104	15.2754	25.0083	17.6404
orf19.4791	1.18026	2.03987e-19	2.73245e-18	1444.26	1754.26	1364.53	3720.42	3487.38	3089.91	3494.76
orf19.1077	1.17967	2.74266e-19	3.63417e-18	1907.24	1947.61	1917.89	4849.56	4124.37	3649.82	4819.75
orf19.3435	1.17357	3.53239e-13	2.50245e-12	1835.61	2131.08	1815.68	5373.94	3580.57	3983.26	4459.11
orf19.3537	1.1726	5.45893e-17	5.84477e-16	122.198	143.013	124.369	300.466	288.706	280.648	303.807
orf19.3310	1.17206	1.15544e-25	2.53165e-24	1010.77	1008.15	962.724	2419.04	2360.06	2228.51	1948.29
orf19.4673	1.171	3.0574e-08	1.19169e-07	159.595	285.555	179.252	465.052	499.507	464.042	446.891
orf19.1548	1.16192	4.55024e-15	3.92626e-14	332.358	436.565	385.694	794.225	960.826	914.191	772.258
orf19.2229	1.16152	9.2915e-23	1.59673e-21	1858.26	1482.82	1777.92	3800.8	4116.73	3685.94	3661.37
orf19.2097	1.16038	2.22194e-22	3.72448e-21	2829	2627.39	2786.96	6845.65	5523.6	5603.24	6601.44
orf19.5876	1.15844	2.15852e-22	3.63806e-21	4431.8	3661.88	3823.7	9448.41	8862.82	7890.11	9271.02
orf19.741	1.15726	0.00310739	0.00581925	22.1221	27.7558	29.204	42.1035	85.5425	79.1928	25.4806
orf19.6949	1.15611	3.70382e-11	2.06385e-10	116.404	133.134	138.467	260.276	279.541	254.251	362.609
orf19.1424	1.15593	3.47094e-23	6.1544e-22	1247.27	1427.31	1325.26	3284.07	2978.71	2624.48	3002.79
orf19.4539	1.15481	1.05787e-10	5.63862e-10	2830.58	2176.24	2125.34	6661.92	5303.64	4476.48	4733.51
orf19.5468	1.15355	8.52767e-07	2.72344e-06	213.32	154.303	131.418	336.828	501.035	311.214	329.288
orf19.6551.1	1.15286	3.79016e-08	1.45876e-07	499.328	323.19	366.56	1092.78	815.709	684.948	934.942
orf19.6715	1.15175	0.0211361	0.0336456	9.4809	7.05655	7.55275	5.74139	19.8581	18.0615	27.4406
orf19.6972	1.15097	8.24091e-09	3.43011e-08	594.663	718.357	673.705	1029.62	1680.3	1803.37	1364.19
orf19.4378	1.14829	6.39787e-22	1.03838e-20	728.976	714.593	731.106	1473.62	1802.5	1699.17	1444.55
orf19.3573	1.1472	2.77923e-25	5.89984e-24	3491.08	4383.53	3890.17	8774.76	8238.05	8898.77	8833.93
orf19.951	1.14577	1.4261e-09	6.58821e-09	428.748	371.175	345.412	1044.93	849.315	616.87	872.221
orf19.1105.3	1.14518	0.00846498	0.0145429	6.84732	10.3496	8.05626	19.138	13.7479	22.2296	19.6005
orf19.4550	1.14311	1.07262e-08	4.39288e-08	1094.52	1115.88	1256.78	3067.82	2060.66	1947.87	3139.99
orf19.4936.1	1.14188	1.69673e-15	1.54672e-14	11034.2	9441.67	9561.27	19559	22008.9	26675.5	20125.8
orf19.5089	1.14082	5.54124e-17	5.92257e-16	780.068	912.177	768.366	1927.19	1823.89	1519.95	1969.85
orf19.5542	1.13925	0.000155524	0.000363205	62.6793	60.2159	49.8481	176.069	131.369	136.156	62.7215
orf19.4174	1.13628	2.45246e-23	4.41144e-22	1365.25	1557.62	1340.36	3385.51	3186.46	2807.87	3120.39
orf19.4031	1.13553	8.15386e-25	1.67304e-23	7037.46	5817.89	6586.5	14510.4	15101.3	14324.2	13010.8
orf19.3749	1.13453	8.50013e-06	2.35858e-05	3749.7	4115.38	4324.7	11729.7	8403.02	4994.7	10560.7
orf19.7495	1.13353	1.21105e-05	3.27159e-05	415.053	231.455	252.765	499.501	540.751	843.334	744.818
orf19.6690	1.13185	1.03401e-11	6.14696e-11	753.205	750.347	716.504	1957.81	1588.65	1225.4	1720.92
orf19.1277	1.13116	7.00624e-14	5.39991e-13	1458.48	1350.15	1489.4	2721.42	3467.53	3685.94	2669.58
orf19.5952	1.12886	1.06678e-11	6.32338e-11	946.51	1336.04	1011.56	2147.28	2596.83	2713.4	2144.29
orf19.6849	1.1277	5.49956e-20	7.68561e-19	857.495	685.426	680.251	1563.57	1628.36	1600.53	1683.68
orf19.1288	1.12714	1.04941e-08	4.30355e-08	32025.4	20235.4	21962.9	64152.4	47631.9	46334.7	58048.7
orf19.2618	1.12471	7.51228e-13	5.08696e-12	4659.34	4930.18	5187.23	11871.3	10508	8255.5	12334.6
orf19.2883	1.12423	7.22568e-30	2.34548e-28	1092.41	1051.43	1089.11	2463.06	2327.98	2128.48	2483.38
orf19.4914	1.12267	4.88984e-11	2.70506e-10	210.687	305.784	248.737	589.449	623.238	493.218	517.452
orf19.2367	1.12087	1.13115e-13	8.55689e-13	237.023	339.185	293.047	599.018	652.262	634.932	635.055
orf19.4595	1.11758	2.2079e-22	3.71108e-21	700.007	847.257	799.081	1818.11	1636	1599.14	1740.52
orf19.7539	1.11734	3.21742e-05	8.28319e-05	2595.13	1173.27	1889.7	3196.04	4901.89	4883.56	3381.08
orf19.1228	1.11448	1.17647e-28	3.32611e-27	1132.44	1188.32	1236.64	2378.85	2735.83	2685.61	2463.78
orf19.5925	1.11182	8.17029e-18	9.47537e-17	508.808	536.768	538.763	1073.64	1228.15	1276.81	980.023
orf19.692	1.11023	4.58559e-15	3.9512e-14	3031.78	3638.83	3656.54	6991.1	7737.01	8604.23	6387.79
orf19.136	1.10729	4.80472e-28	1.29854e-26	1932.52	1826.24	2143.47	4009.4	4183.95	4306.98	4453.23
orf19.347	1.10652	9.45607e-16	8.99426e-15	815.358	930.994	886.189	1904.23	2120.23	1982.6	1546.48
orf19.2282	1.10298	1.9665e-13	1.44658e-12	238.076	229.103	239.17	597.104	482.704	419.583	529.213
orf19.882	1.1024	2.57161e-17	2.85295e-16	4166.86	5782.14	5056.31	10929.7	10592	10579.9	10858.7
orf19.5962	1.10009	2.92047e-27	7.28337e-26	6086.74	5359.22	5849.85	12843.5	13086.5	12247.1	11254.6
orf19.3004	1.09844	7.43211e-23	1.29167e-21	3333.59	3608.72	3679.19	7063.82	8118.9	8243	6891.52
orf19.3519	1.09818	9.70832e-15	8.13669e-14	1184.59	1021.32	951.143	1980.78	2382.97	2567.51	2073.73
orf19.7231	1.09777	1.35097e-14	1.114e-13	8221	7595.2	8978.71	20295.8	17145.2	14547.9	18773.3
orf19.732	1.09666	8.63146e-08	3.17887e-07	1267.28	1859.64	1751.23	4616.08	3342.27	3049.62	2904.79
orf19.6713	1.0963	6.75317e-07	2.19326e-06	6284.79	3664.7	5155	8801.55	11827.8	13400.3	9024.05
orf19.5258	1.09582	9.25795e-12	5.54122e-11	454.557	623.329	546.315	1098.52	986.794	1322.66	1221.11
orf19.5976	1.09451	3.45395e-11	1.92987e-10	2705.74	1899.15	2229.07	3965.39	5256.28	4929.41	5303.89
orf19.2540	1.09329	2.39253e-21	3.70661e-20	1287.82	1561.85	1473.79	3075.47	3366.71	2898.18	2959.67
orf19.511	1.09199	1.08417e-14	9.02492e-14	2427.11	1862.46	1866.54	4617.99	4478.76	3831.82	4570.83
orf19.1504	1.09131	6.40425e-19	8.2716e-18	3802.9	4446.1	4312.62	8411.13	9757.96	9599	7912.71
orf19.6009	1.09107	2.65888e-22	4.44475e-21	3887.7	3818.54	3857.44	7620.74	9073.62	8783.46	7359.97
orf19.2848	1.09105	2.21657e-50	2.26644e-48	2303.33	2200.7	2231.08	4742.39	4767.47	4780.75	4839.35
orf19.1341	1.09091	1.48512e-13	1.10977e-12	773.22	842.082	857.489	1406.64	1715.43	1856.17	2044.33
orf19.211	1.08889	2.36036e-14	1.90286e-13	301.809	364.118	347.426	775.087	803.489	668.276	627.215
orf19.6941	1.08703	1.35182e-16	1.39385e-15	5552.12	4312.49	4469.72	11174.7	9982.51	9258.61	10188.3
orf19.2154	1.08315	3.37136e-13	2.3939e-12	1916.72	1807.89	1780.94	4487.85	4377.94	3423.35	3263.48
orf19.1944	1.08248	2.67932e-11	1.51919e-10	8201.51	6121.79	7857.88	14141	18031.1	17111.2	13340.1
orf19.5848	1.08206	7.77696e-14	5.96396e-13	1564.35	1912.33	1796.55	4365.37	3745.54	3135.76	3643.73
orf19.6747	1.07372	1.54462e-10	8.10627e-10	4812.61	4042.93	4426.41	7375.77	10112.3	11334.3	8445.84
orf19.113	1.07131	2.9589e-08	1.15623e-07	483.526	401.753	354.979	970.295	782.103	671.055	1056.46
orf19.944	1.07097	3.57035e-09	1.56906e-08	1062.39	1579.26	1267.85	3083.13	2726.67	2167.38	2979.27
orf19.1438	1.07064	0.000994746	0.00203629	130.099	145.365	119.837	174.155	189.416	477.936	262.646
orf19.5601	1.07021	1.20853e-29	3.82182e-28	1223.04	1099.41	1087.09	2346.31	2492.95	2311.87	2393.22
orf19.7046	1.06916	1.61846e-17	1.8119e-16	4599.82	4845.5	4879.58	9607.26	9583.82	8993.25	11897.5
orf19.1996	1.06837	3.54104e-13	2.50568e-12	19740.3	26009	23135.1	39979.2	51053.6	52518.7	49052.1
orf19.7370	1.06807	5.7131e-06	1.62418e-05	2286.48	2361.59	2370.56	6011.23	4069.38	3148.26	6397.59
orf19.4066	1.06789	1.14754e-12	7.58639e-12	6333.77	7611.67	6949.03	17071.1	13683.7	12006.7	15649
orf19.6169	1.06681	0.000373445	0.000819414	72162.8	31914	38447.5	136082	96954.8	66973.5	98069
orf19.1162.1	1.06679	5.40237e-16	5.26925e-15	389.77	468.555	421.443	769.346	956.243	903.076	944.742
orf19.4208	1.06519	2.19335e-20	3.18867e-19	1323.11	1344.51	1392.22	2570.23	3239.92	2845.38	2665.66
orf19.6020	1.06151	3.23448e-15	2.86756e-14	673.671	933.346	800.591	1634.38	1706.27	1651.93	1709.16
orf19.2342	1.06127	9.03304e-33	3.50745e-31	1290.98	1229.25	1258.29	2738.64	2734.31	2563.35	2475.54
orf19.4121	1.05971	8.84856e-09	3.67293e-08	2108.45	1901.03	1841.86	5513.65	3737.9	3517.83	3496.72
orf19.4415	1.05934	1.90546e-16	1.93864e-15	1081.35	852.431	1010.56	1911.88	2245.49	2103.47	1914.97
orf19.2730	1.05931	1.58158e-15	1.45037e-14	2014.17	1512.45	1850.93	4028.54	3846.36	3617.86	3447.72
orf19.431	1.05831	9.57092e-28	2.49862e-26	3378.89	3746.56	3808.1	7151.86	7387.21	8102.68	7714.74
orf19.6910	1.05635	3.54311e-08	1.37142e-07	167.496	235.218	161.629	461.225	377.304	330.665	399.849
orf19.4015	1.05616	1.79516e-14	1.4704e-13	634.167	690.601	655.578	1496.59	1387.01	1114.26	1499.44
orf19.4918	1.05565	6.23505e-22	1.01464e-20	1026.04	1004.38	1068.46	2382.68	2214.94	1942.31	2052.17
orf19.5217	1.05377	4.81572e-22	7.92394e-21	888.045	953.575	1028.18	1812.36	2138.56	1986.77	2003.17
orf19.6329	1.05062	0.00409052	0.00751132	2342.31	1283.35	1519.61	5685.89	3067.31	1508.83	3951.45
orf19.5770	1.04966	2.29355e-11	1.31381e-10	4032.02	3170.27	4369.01	6935.6	8117.37	9283.62	7595.18
orf19.696	1.0485	6.05694e-09	2.56448e-08	84.8014	122.784	96.1716	197.121	209.274	218.128	213.645
orf19.4128	1.04715	6.00496e-07	1.9743e-06	825.365	1085.3	1070.98	1601.85	2068.3	2789.81	1750.32
orf19.2054	1.04606	1.04462e-09	4.926e-09	2028.39	1790.95	1890.7	3261.11	4613.19	4607.08	3232.12
orf19.747	1.04565	9.84587e-26	2.18857e-24	1075.56	1167.15	1226.06	2325.26	2398.25	2548.06	2271.69
orf19.6008	1.04445	3.3167e-07	1.13359e-06	1714.46	1145.51	1350.93	3414.21	2793.88	2114.59	3261.52
orf19.6028	1.04388	2.24203e-06	6.68684e-06	1053.43	1377.91	1002	2022.88	2276.04	3298.31	1836.56
orf19.428	1.04169	1.15272e-29	3.66422e-28	1383.69	1535.04	1560.9	3190.3	3099.39	2978.76	3030.23
orf19.4778	1.04146	7.83564e-22	1.26504e-20	1512.73	1728.86	1627.37	3674.49	3397.26	3094.08	3200.76
orf19.4589	1.04032	1.37706e-23	2.53701e-22	879.617	901.357	1000.49	1967.38	2025.52	1806.15	1828.72
orf19.6408	1.03947	1.10588e-16	1.14992e-15	3060.75	3282.71	3052.32	6212.18	6796.05	7260.73	5474.41
orf19.6899	1.03795	0.000315426	0.000700375	1529.06	1565.14	1971.27	3772.09	2772.49	2000.66	5327.41
orf19.6537	1.03699	4.43507e-16	4.36745e-15	465.091	511.835	514.09	872.691	1118.16	1087.86	995.704
orf19.4936	1.03585	6.4251e-05	0.000159072	26.3358	39.0462	36.2532	72.7243	73.3222	77.8035	52.9213
orf19.3234.1	1.03478	1.08429e-16	1.12939e-15	401.885	493.488	397.275	924.364	864.59	878.068	866.34
orf19.285	1.03214	4.43442e-17	4.80657e-16	2404.46	3102.06	2663.1	5837.08	5685.52	5101.68	5656.69
orf19.1641	1.03148	0.000182708	0.000421712	116.404	85.1491	73.0099	212.431	255.1	127.82	152.884
orf19.2157	1.03001	6.51743e-18	7.61609e-17	1153.51	968.159	1100.69	2336.75	2361.58	2043.73	2030.61
orf19.2479	1.02808	7.17645e-06	2.01684e-05	149.588	187.234	139.474	285.156	444.516	240.357	325.368
orf19.685.1	1.02606	3.5495e-13	2.50878e-12	583.602	607.804	450.144	1085.12	1067.75	1207.34	1095.67
orf19.7314	1.02583	1.63307e-09	7.47696e-09	2646.75	4044.82	3682.22	6918.37	6322.51	8073.5	6848.4
orf19.6143	1.02434	5.40643e-08	2.03612e-07	6399.61	4929.71	4975.25	14430	10541.6	8877.93	10372.6
orf19.689	1.02343	8.07144e-06	2.24777e-05	48.4579	47.0437	44.813	112.914	103.873	68.078	98.0023
orf19.4574	1.01801	1.22627e-09	5.71671e-09	1501.14	1416.01	1579.03	2430.52	3472.11	3598.41	2632.34
orf19.5362	1.01778	7.91443e-16	7.57489e-15	458.244	568.758	513.083	1134.88	1069.28	972.543	983.943
orf19.6754	1.01686	5.67592e-09	2.40981e-08	4180.02	3014.09	3659.56	6206.44	8364.84	8390.27	6315.27
orf19.2925	1.01631	1.01219e-07	3.70732e-07	229.649	376.349	292.04	560.742	687.395	546.014	629.175
orf19.2401	1.01541	7.83591e-23	1.358e-21	572.014	634.149	621.339	1270.76	1260.22	1135.1	1264.23
orf19.4191.1	1.01464	1.90879e-20	2.79485e-19	1438.46	1808.36	1623.84	3301.3	3301.02	3235.79	3285.04
orf19.3432	1.01426	0.000932905	0.0019223	316.03	287.907	330.307	813.363	533.113	305.656	868.301
orf19.345	1.01258	1.06509e-11	6.31949e-11	1156.14	1277.71	1462.21	2868.78	2645.71	2135.43	2836.19
orf19.2616	1.00738	1.14359e-10	6.08495e-10	3980.4	4848.32	4612.21	10145	9458.56	6996.75	9431.74
orf19.4883	1.00735	2.19523e-09	9.84482e-09	2494	3323.64	2862.99	4977.78	5801.62	7212.1	5270.56
orf19.3425	1.00723	1.21262e-12	7.99079e-12	3730.74	2680.55	3230.56	5827.51	6907.56	6756.4	6344.67
orf19.837.1	1.00635	1.78164e-16	1.82173e-15	1737.11	1439.54	1481.35	3240.06	3381.98	3063.51	2787.19
orf19.1124	1.0063	8.12139e-12	4.88957e-11	544.625	695.306	530.203	1136.79	1289.25	1261.53	1050.58
orf19.3099	1.00503	5.98046e-05	0.000148724	2434.49	2141.43	2417.38	5574.89	3861.63	2887.06	6395.63
orf19.3878	1.00492	4.01966e-19	5.26936e-18	822.732	771.046	778.436	1469.8	1687.94	1729.74	1452.39
orf19.4802	1.00387	1.96322e-09	8.8954e-09	379.763	360.355	377.637	648.777	719.474	961.429	652.695
orf19.5259	1.00222	1.44166e-09	6.65509e-09	286.007	406.457	361.525	677.484	604.908	769.699	764.418
orf19.1855	1.00102	1.40517e-06	4.32116e-06	253.351	258.74	245.213	627.725	540.751	333.443	523.332
orf19.5090	1.00072	3.07557e-13	2.20427e-12	388.19	483.139	396.267	821.019	953.188	822.494	784.019
orf19.99	-1.00039	1.58312e-11	9.21481e-11	1860.36	1538.8	1576.01	993.26	736.277	750.248	840.86
orf19.4375.1	-1.00074	2.63465e-13	1.91285e-12	10116.7	11554.4	10595	5354.8	5079.09	4657.09	6415.23
orf19.1604	-1.00148	4.3155e-13	3.01202e-12	4671.98	4905.71	5990.34	2235.31	2615.16	2817.6	2697.02
orf19.2023	-1.00259	0.00332611	0.00620045	1036.05	3239.9	2807.61	1154.02	1629.89	1019.78	909.461
orf19.5960	-1.00287	4.8988e-11	2.70758e-10	30921.4	21276.9	24181.9	13186.1	11308.4	12800.1	13526.3
orf19.6034	-1.00333	1.24791e-14	1.0318e-13	8167.27	9632.19	8726.95	4746.21	4106.04	3861	4937.36
orf19.3427	-1.00376	1.29064e-14	1.06569e-13	366.595	362.236	386.701	181.811	190.943	187.562	180.324
orf19.930	-1.00622	1.28466e-13	9.64677e-13	73401.7	69201.2	69753.1	38963	35720.1	28262.1	38022.9
orf19.3153	-1.00731	9.0643e-10	4.30747e-09	4891.62	5848	6039.68	2128.14	2833.6	3206.61	2957.71
orf19.3414	-1.0085	3.05951e-24	5.90255e-23	18889.1	16961.6	17153.3	8837.91	7973.78	9128.01	9190.66
orf19.2639	-1.00977	4.52574e-19	5.8825e-18	1542.23	1355.8	1471.28	717.674	699.616	797.486	674.256
orf19.6025	-1.01063	2.78947e-14	2.22252e-13	436.648	397.049	394.253	206.69	187.888	205.623	213.645
orf19.6902	-1.01142	2.0996e-10	1.08153e-09	9183.83	7638.48	10214.3	3745.3	4520.01	5301.75	4310.14
orf19.3232	-1.01143	0.0022454	0.00430216	71.6335	160.889	137.964	57.4139	67.212	41.6804	80.3619
orf19.754	-1.0115	2.68461e-26	6.35911e-25	15367.5	12898.9	14298.9	6914.55	7087.81	7060.66	7087.53
orf19.7308	-1.01207	3.80278e-16	3.77509e-15	9908.07	11458.9	10673	6038.03	4848.43	4804.36	5497.93
orf19.829	-1.01226	7.24008e-19	9.33149e-18	8179.91	7899.57	8931.88	3663.01	3983.84	4463.97	4419.9
orf19.6701	-1.01243	1.16858e-18	1.4691e-17	10313.1	11121.6	10742	6114.58	4820.93	5043.33	5294.09
orf19.842	-1.01264	1.03968e-05	2.83486e-05	17814.1	11349.3	11281.8	8826.43	6015.47	5110.02	6779.8
orf19.2842	-1.01308	7.22622e-09	3.0365e-08	8567.58	7196.27	9319.59	3142.45	4526.12	4869.66	4027.9
orf19.4975	-1.01324	0.00177175	0.00345837	5056.48	6615.75	2903.78	2713.76	2451.71	3192.72	1268.15
orf19.3962	-1.01335	4.89998e-09	2.11105e-08	11188.5	10259.8	12897.1	4482.11	6162.12	6902.28	5133.36
orf19.993	-1.01371	2.14469e-12	1.38211e-11	962.312	880.658	789.01	482.277	400.217	380.681	480.211
orf19.2257	-1.01751	1.84096e-12	1.1939e-11	7287.13	5266.54	5694.77	2861.13	2795.41	3271.91	3089.03
orf19.4845	-1.01797	1.72646e-07	6.12246e-07	1428.46	1830.94	1416.9	916.708	592.687	665.498	909.461
orf19.269	-1.01913	7.55571e-44	5.51837e-42	13428.1	13402.7	13726.9	6549.01	6602.05	6570.23	6964.04
orf19.518	-1.01948	5.26592e-24	9.97112e-23	9177.51	9038.5	9664.5	4598.85	4205.33	4466.75	5072.6
orf19.4325	-1.01987	7.65013e-10	3.66096e-09	944.403	1339.8	1188.3	572.225	478.122	616.87	617.415
orf19.3061.1	-1.01992	4.95907e-18	5.91904e-17	6907.36	8614.64	7934.41	3521.38	3824.97	3987.43	4088.66
orf19.825	-1.02019	2.45919e-23	4.41144e-22	2816.88	2888.48	3028.15	1366.45	1336.6	1575.52	1460.23
orf19.6222	-1.02076	1.04219e-05	2.84045e-05	211.213	338.244	248.737	101.431	161.92	119.484	141.123
orf19.5863	-1.02218	7.9035e-06	2.203e-05	283.374	227.221	221.044	76.5518	114.566	151.439	135.243
orf19.406	-1.02307	2.59105e-13	1.88566e-12	4175.28	5588.79	5204.85	2463.06	2566.28	2624.48	2163.89
orf19.500	-1.0237	6.45872e-13	4.40759e-12	3662.26	4080.57	4470.72	1647.78	1984.28	2243.8	2130.57
orf19.1706	-1.02457	7.39019e-09	3.10327e-08	744.251	945.578	809.151	304.294	439.933	477.936	411.61
orf19.2035	-1.02588	4.3815e-09	1.90507e-08	395.038	343.419	362.532	162.673	181.778	148.66	231.285
orf19.3681	-1.02602	3.8264e-17	4.18448e-16	6353.26	6762.53	7344.29	2975.95	3148.27	3530.33	3741.73
orf19.4261	-1.02658	3.59181e-09	1.57623e-08	3227.72	3945.55	3734.58	1354.97	1842.22	2192.39	1744.44
orf19.4332	-1.02721	2.66504e-11	1.51388e-10	260.725	277.087	257.297	143.535	114.566	138.935	123.483
orf19.6818	-1.02809	1.03495e-05	2.82447e-05	6305.33	5975.02	6822.14	2063.07	3090.22	4498.71	2832.27
orf19.3223	-1.02867	4.68209e-09	2.02286e-08	26893.1	21133.4	21949.3	13767.8	10625.6	8894.6	12450.2
orf19.2953	-1.02904	6.58081e-31	2.26816e-29	5864.99	5331.46	5620.25	2646.78	2906.92	2756.47	2673.5
orf19.7304	-1.02913	0.000638715	0.00135401	1161.94	2024.29	1207.94	976.036	597.27	419.583	882.021
orf19.4679	-1.03001	1.91734e-28	5.34678e-27	73531.3	68148.4	79130.6	36911.4	35162.6	34664.2	37442.8
orf19.1886	-1.03134	4.22794e-13	2.95426e-12	3809.74	3941.32	4482.3	1693.71	1880.41	2348	2054.13
orf19.7386	-1.03199	1.37399e-23	2.53701e-22	1499.04	1686.99	1546.3	736.812	751.552	809.99	785.979
orf19.1149	-1.03233	4.4298e-12	2.75348e-11	2643.59	2443.92	2397.75	1383.67	953.188	1218.46	1328.91
orf19.922	-1.03241	7.49882e-07	2.40865e-06	3243	5725.69	4508.99	2346.31	2086.63	1796.43	2559.82
orf19.3997	-1.03265	4.77856e-06	1.37121e-05	71799.4	142758	113457	46767.4	61566.2	47490.7	57958.6
orf19.1258	-1.03289	0.00232341	0.00444053	126.939	53.1594	89.1224	53.5863	39.7162	36.123	47.0411
orf19.1902	-1.03315	3.87264e-09	1.69463e-08	4867.92	5056.25	6020.55	2022.88	2697.64	3231.62	2430.46
CaalfMp07	-1.03335	2.32414e-07	8.10148e-07	20652	28964.8	22986.5	13161.2	9171.38	10192.3	14776.8
orf19.3483	-1.0343	3.99343e-06	1.15347e-05	1199.33	2396.88	2047.3	803.794	965.408	932.252	972.183
orf19.2885	-1.03433	1.15385e-05	3.12395e-05	288.114	572.051	476.83	208.604	219.966	238.968	201.885
orf19.3087.2	-1.03582	3.52217e-15	3.09577e-14	599.93	566.876	612.276	292.811	265.793	330.665	264.606
orf19.3556	-1.03618	2.15941e-09	9.7055e-09	8383.75	8192.66	8807.01	3167.33	4101.46	5290.64	3937.73
orf19.3053	-1.03723	6.09388e-07	1.99925e-06	4836.31	5077.89	4504.96	2998.92	1848.33	1753.36	2773.47
orf19.1485	-1.03725	5.40899e-15	4.6282e-14	1017.09	1264.53	1099.18	526.294	504.09	558.518	609.574
orf19.3409	-1.0374	5.05739e-30	1.67714e-28	4915.32	4860.55	4782.9	2353.97	2193.55	2360.5	2553.94
orf19.1146	-1.03755	7.16304e-08	2.65851e-07	582.549	416.337	496.467	206.69	204.691	297.32	260.686
orf19.3423	-1.03879	8.49747e-06	2.35858e-05	12475.3	10624.3	12757.1	3944.33	5816.89	8386.1	5117.68
orf19.4879.2	-1.04016	6.93023e-09	2.91612e-08	4147.9	4584.41	4011.01	2426.69	1816.25	1574.13	2452.02
orf19.839	-1.04053	1.6279e-07	5.79974e-07	2778.96	3319.87	3253.72	1054.5	1547.4	1946.48	1509.24
orf19.4610	-1.04172	2.74188e-06	8.09111e-06	2608.3	1915.15	1985.87	1339.66	835.567	793.318	1252.47
orf19.2017	-1.04194	2.99069e-13	2.14595e-12	4281.68	4466.33	4957.62	1917.62	2185.92	2680.05	2085.49
orf19.4809	-1.04215	7.4213e-13	5.03647e-12	2444.49	2902.59	2738.12	1073.64	1301.47	1528.28	1326.95
orf19.3994	-1.04526	1.33773e-13	1.00293e-12	2688.89	2978.81	2500.97	1333.92	1075.39	1414.36	1456.31
orf19.3609	-1.04584	2.7193e-13	1.96269e-12	3497.93	3836.41	4259.25	1651.61	1690.99	2199.34	1942.41
orf19.4739	-1.04669	1.93435e-09	8.77379e-09	11523	10607.9	13170.5	4704.11	5548.04	7348.26	5178.44
orf19.5016	-1.0468	1.99894e-16	2.02035e-15	677.358	729.177	712.979	317.69	305.509	379.292	364.569
orf19.7152	-1.04714	2.9022e-06	8.53138e-06	14608	8254.75	10227.4	6673.41	4845.37	4237.51	5597.89
orf19.7187	-1.04722	5.23896e-18	6.21684e-17	4500.27	4231.58	4490.36	2384.59	1892.63	2299.37	1954.17
orf19.1388	-1.04751	1.95572e-13	1.44038e-12	5061.75	4818.68	5652.48	2068.81	2482.26	2927.36	2536.3
orf19.2168.3	-1.04833	3.85665e-11	2.14705e-10	9077.96	7455.95	7837.74	4041.94	3514.88	3339.99	4821.71
orf19.5537	-1.04965	1.26055e-13	9.47731e-13	2740.51	2474.03	2810.63	1211.43	1072.34	1454.65	1430.83
orf19.1651	-1.05084	0.00763646	0.0133058	32.6564	40.4576	44.813	15.3104	25.9683	8.33609	27.4406
orf19.4304	-1.05317	1.86379e-06	5.64101e-06	13003.1	13072.5	13938.8	7986.27	5149.35	4470.92	8110.67
orf19.6676	-1.05433	4.08408e-18	4.93225e-17	467.725	454.912	478.341	222	232.187	218.128	227.365
orf19.4896	-1.05585	1.5967e-09	7.32665e-09	2396.03	2399.23	2686.26	907.139	1361.04	1437.97	1085.87
orf19.5747	-1.05682	2.21337e-31	7.8948e-30	2729.97	2734.65	2902.27	1305.21	1298.41	1426.86	1328.91
orf19.6312	-1.05791	8.53328e-15	7.1813e-14	19040.8	24431.7	22282.1	9113.5	10312.5	11610.8	11072.3
orf19.6751	-1.05826	8.76579e-18	1.01277e-16	2044.19	2091.09	2348.4	901.398	1032.62	1148.99	1064.31
orf19.3873	-1.05842	1.35441e-09	6.28067e-09	3644.35	3200.38	3070.44	1816.19	1380.9	1255.97	1901.24
orf19.1854	-1.05884	5.03811e-08	1.90913e-07	5139.18	8399.18	7247.11	2775	3907.46	3505.32	3112.55
orf19.107	-1.05924	1.5276e-09	7.03589e-09	3800.79	3902.27	4819.66	1601.85	1944.56	2518.89	1942.41
orf19.4342	-1.05947	0.00791087	0.0137332	460.351	103.496	293.047	124.397	171.085	136.156	115.643
orf19.4871	-1.0611	1.50226e-16	1.5412e-15	5108.63	6461.45	6609.16	2742.47	2879.42	2846.77	3149.79
orf19.6052	-1.06113	6.94603e-16	6.7003e-15	4102.6	3989.77	4500.43	1751.12	1932.34	2364.67	1993.37
orf19.5832	-1.06218	1.88236e-10	9.76184e-10	4707.27	5551.15	5531.63	1984.61	2628.9	3095.47	2367.74
orf19.2311	-1.06267	2.17529e-08	8.62105e-08	15346.4	13387.2	14198.7	5151.94	6591.36	9134.96	6521.07
orf19.397	-1.06461	3.07477e-11	1.73104e-10	1594.37	1412.72	1499.98	644.949	652.262	919.748	650.735
orf19.813	-1.06685	1.37786e-06	4.2457e-06	19555.4	16739.1	21176.9	6393.99	9322.61	12691.7	8165.55
orf19.5908	-1.06703	5.17672e-08	1.95682e-07	29533.5	39513.9	51679.4	16454.8	19326.5	21844.7	19202.6
orf19.3496	-1.0673	6.06668e-14	4.71128e-13	34195	29733	28548.4	16696	13324.8	12691.7	16135.1
orf19.4080	-1.06738	3.25475e-06	9.51304e-06	534.091	664.727	784.982	200.949	381.886	326.497	350.848
orf19.5564	-1.06813	1.69151e-07	6.0124e-07	1268.86	1121.99	1192.33	444.001	559.081	793.318	476.291
orf19.6803	-1.06857	1.00387e-10	5.3601e-10	726.343	734.352	697.874	271.759	348.28	430.698	315.567
orf19.4885	-1.06867	6.7329e-17	7.15881e-16	23270.3	17789.1	20451.3	10162.3	9918.35	8766.78	10256.9
orf19.5732	-1.07167	3.53249e-07	1.20199e-06	10686.6	11283.4	13775.7	4193.13	5470.14	7791.46	5215.68
orf19.3698	-1.07185	0.000679045	0.00143012	178.03	213.108	192.847	111	47.3539	70.8567	145.043
orf19.4672	-1.07225	0.0131991	0.021856	18.9618	24.9331	24.6723	15.3104	10.6928	8.33609	9.80023
orf19.3541	-1.07327	2.34033e-13	1.70928e-12	10729.7	10791.3	11633.2	4202.7	5346.41	6229.84	5223.52
orf19.776	-1.07429	0.00015911	0.000370732	114.298	198.054	135.949	53.5863	87.0701	87.5289	52.9213
orf19.5381	-1.07429	9.56514e-12	5.71951e-11	2377.07	2283.5	2583.04	956.898	1023.46	1418.52	1183.87
orf19.4517	-1.07435	1.22024e-07	4.44812e-07	2338.62	3115.23	2923.42	910.967	1365.63	1622.76	1401.43
orf19.5991	-1.07489	1.27862e-12	8.39862e-12	16001.7	13247	16480.1	6173.91	7156.55	8704.26	6903.28
orf19.6983	-1.07621	5.3437e-25	1.10383e-23	3319.9	3513.22	3819.17	1624.81	1807.09	1583.86	1720.92
orf19.4635	-1.07665	4.13926e-08	1.58616e-07	13288	13968.7	14778.2	4717.51	6831.18	8739	6279.99
orf19.6662	-1.07886	9.0998e-05	0.000220012	573.068	672.254	636.445	143.535	358.973	372.345	309.687
orf19.6745	-1.07941	6.18668e-19	8.00744e-18	51140.5	38903.7	44114.1	20070	22326.6	21236.2	21013.7
orf19.6675	-1.07977	5.18469e-12	3.19679e-11	1229.88	1088.12	1408.34	514.811	630.876	678.002	521.372
orf19.5465	-1.08028	2.51861e-06	7.46099e-06	2141.63	1519.04	1934.01	633.467	830.984	1243.47	815.379
orf19.4732	-1.0812	2.48674e-18	3.04514e-17	20941.7	16815.3	16652.3	9291.48	8028.78	8591.73	8377.24
orf19.7409	-1.08238	7.25474e-12	4.38501e-11	2059.46	2664.08	2016.08	1190.38	1050.95	887.793	1119.19
orf19.5607	-1.08336	2.45786e-10	1.25136e-09	1636.51	2289.15	2124.84	773.174	979.156	1104.53	946.702
orf19.5596	-1.08371	1.1517e-10	6.11749e-10	390.824	513.717	551.351	235.397	221.494	244.525	213.645
orf19.2555	-1.08446	5.82068e-26	1.33745e-24	1354.19	1473.88	1354.46	621.984	653.789	651.604	703.657
orf19.6081	-1.08485	2.32306e-08	9.17706e-08	5192.9	7645.07	8336.72	2797.97	3027.59	3652.6	3831.89
orf19.3686	-1.08949	2.25475e-14	1.82733e-13	821.678	1039.19	949.129	474.621	386.469	476.546	423.37
orf19.5275	-1.08983	2.02427e-07	7.12501e-07	1525.37	1479.52	1393.23	882.26	511.728	541.846	825.179
orf19.3799	-1.09067	2.37832e-12	1.52307e-11	13916.9	10753.2	11473.1	6171.99	5127.97	4832.15	6501.47
orf19.5924	-1.09105	9.60475e-09	3.96535e-08	2630.95	2520.6	2830.27	912.881	1205.23	1643.6	1228.95
orf19.680	-1.0911	5.39254e-16	5.26803e-15	9652.09	9325.47	10268.2	3994.09	4915.64	5292.03	4094.54
orf19.6882.1	-1.09249	1.85267e-23	3.37274e-22	40930.6	35459.2	40494.3	16508.4	17948.7	19657.9	18965.4
orf19.2551	-1.09297	4.23665e-14	3.34085e-13	40340.7	40755.8	40749.6	16923.7	16251.5	23053.4	19929.8
orf19.667.1	-1.09355	1.31939e-29	4.15102e-28	27444.6	25664.2	27941.1	11561.2	13161.3	13490.6	12420.8
orf19.7048.1	-1.09373	1.94329e-15	1.76885e-14	26891.5	22367.4	25650.1	9846.48	12327.3	13275.2	11342.8
orf19.4763	-1.09434	5.45769e-07	1.80501e-06	909.113	850.55	763.331	449.742	276.486	329.275	525.292
orf19.6612	-1.09439	1.06696e-15	1.00395e-14	2130.57	2460.85	2295.53	958.812	956.243	1240.69	1142.71
orf19.4334	-1.09441	9.36828e-06	2.58452e-05	125.885	100.203	88.6189	42.1035	44.2988	59.742	49.0012
orf19.5628	-1.09452	4.47319e-12	2.77763e-11	1190.91	1083.42	1279.44	440.173	556.026	666.887	550.773
orf19.3736	-1.09908	8.61374e-11	4.61531e-10	1822.97	1510.1	1716.99	662.173	730.166	1008.67	736.977
orf19.688	-1.0991	2.54665e-10	1.29228e-09	5048.05	3809.6	4385.13	1709.02	2167.59	2536.95	1822.84
orf19.1509	-1.09911	5.34274e-14	4.1755e-13	3122.9	4143.14	4173.14	1605.67	1692.52	1921.47	1899.28
orf19.5280	-1.09976	4.24857e-14	3.34595e-13	38647.3	38382.9	39811.5	21107.3	16793.8	14778.5	20018
orf19.3341	-1.10225	1.09517e-15	1.02578e-14	7447.78	7534.99	8155.96	3798.89	3360.6	3021.83	4196.46
orf19.2726	-1.10347	4.49266e-07	1.50614e-06	2282.26	2869.19	3312.63	910.967	1199.12	1617.2	1522.96
orf19.992	-1.10444	2.99665e-12	1.89726e-11	5059.64	5017.21	4930.43	2868.78	2068.3	1896.46	2479.46
orf19.929	-1.10555	0.00163629	0.00321546	41.6106	67.2725	51.8622	21.0518	24.4407	16.6722	39.2009
orf19.6652	-1.10648	4.34792e-12	2.70807e-11	3423.13	3303.88	3928.44	1343.48	1672.66	2025.67	1550.4
orf19.2553	-1.10754	1.93458e-05	5.10919e-05	150.114	159.478	181.266	76.5518	47.3539	69.4674	113.683
orf19.5885	-1.10807	5.07228e-17	5.45938e-16	6694.57	6373.95	7325.16	2618.07	3139.1	3503.93	3349.72
orf19.2604	-1.10815	3.30891e-10	1.65446e-09	2485.58	2755.35	3215.96	1029.62	1283.14	1635.26	1277.95
orf19.5912	-1.11026	1.62327e-09	7.44302e-09	17886.3	15998.6	20015.8	6537.53	8943.78	10547.9	7254.13
orf19.2835	-1.11071	3.89872e-18	4.727e-17	1065.02	1299.35	1248.22	547.346	516.31	612.702	552.733
orf19.6917	-1.11115	8.80965e-07	2.80473e-06	159.068	196.172	219.533	68.8967	84.015	81.9715	121.523
orf19.3564	-1.11214	1.98043e-09	8.96675e-09	4205.83	4193.47	4915.83	1588.45	2118.7	2668.94	1830.68
orf19.7609	-1.11547	1.70978e-13	1.26838e-12	368.702	344.83	376.63	156.931	166.502	148.66	201.885
orf19.5541	-1.11632	1.24453e-09	5.79302e-09	7019.56	5661.71	7163.03	2367.37	2908.45	3909.62	3014.55
orf19.4479	-1.11696	2.47847e-10	1.26081e-09	5930.3	6458.16	7313.58	2285.07	3009.26	3751.24	3061.59
orf19.3982	-1.1183	0.00126887	0.00254811	491.954	463.851	405.331	329.173	164.975	88.9183	256.766
orf19.1051	-1.1188	2.17262e-11	1.25038e-10	6417.52	10010	8947.49	3622.82	4147.28	3666.49	4143.54
orf19.4627	-1.11886	2.75819e-14	2.20332e-13	3081.29	4106.91	3470.24	1406.64	1614.61	1833.94	1685.64
orf19.4697	-1.12	5.56036e-28	1.49618e-26	34125.5	29861.9	35004.5	14033.9	15382.4	15581.5	15727.4
orf19.6561	-1.12042	8.2573e-12	4.96653e-11	24533.9	17686.1	20445.8	11626.3	8647.43	8612.57	9549.35
orf19.2575	-1.12165	6.12307e-17	6.53305e-16	1764.5	1808.83	2009.53	732.984	798.906	918.359	970.223
orf19.4248	-1.1226	2.47725e-09	1.10611e-08	2844.27	3035.26	2670.15	1632.47	1141.08	976.711	1491.6
orf19.1646	-1.12297	5.40419e-11	2.97619e-10	10797.2	10809.7	12976.6	4108.92	5578.59	6478.53	5000.08
orf19.7398.1	-1.12521	0.00075885	0.00158765	35.8167	44.2211	40.2813	19.138	15.2754	16.6722	23.5206
orf19.301	-1.12597	2.2801e-10	1.16668e-09	1703.4	1172.8	1782.95	675.57	629.348	771.088	770.298
orf19.6192	-1.12637	2.45077e-09	1.09508e-08	180.137	151.01	163.643	80.3794	79.4323	65.2993	78.4019
orf19.4826	-1.12744	4.14108e-15	3.60362e-14	26577.6	20216.1	22846.6	11679.9	10254.4	9123.85	11448.6
orf19.3354	-1.12915	2.14599e-07	7.53184e-07	13330.7	17419.3	17073.2	5127.06	7924.9	9669.86	6425.03
orf19.7050	-1.12941	4.44918e-09	1.93039e-08	2902.21	3369.74	3608.7	1079.38	1530.6	1911.74	1495.52
orf19.3798	-1.12967	1.5193e-13	1.13118e-12	2670.98	2359.71	2916.87	1018.14	1183.85	1461.59	1174.07
orf19.4082	-1.13126	0.00043991	0.000955683	29040	18228.5	16618.6	12979.4	5662.61	6775.85	13473.4
orf19.1963	-1.13266	4.64169e-07	1.55356e-06	23274.6	19450.2	22456.3	6671.49	9528.82	13921.3	9510.14
orf19.2823	-1.13386	2.18405e-20	3.1827e-19	10299.9	10265.4	11633.7	4514.65	5163.1	5486.53	4392.46
orf19.1264	-1.13456	1.72992e-05	4.59042e-05	76.9007	95.9691	122.355	51.6725	45.8263	44.4591	37.2409
orf19.557	-1.13482	5.53278e-11	3.0361e-10	254.404	222.517	257.8	114.828	90.1251	122.263	119.563
orf19.1564	-1.13493	3.01258e-06	8.8347e-06	11791.6	6588.47	6738.06	4795.97	3369.76	3020.44	4067.1
orf19.2649	-1.13702	2.12174e-09	9.57122e-09	607.831	642.146	705.427	231.569	250.517	384.849	315.567
orf19.3867	-1.13707	1.93495e-09	8.77379e-09	5871.84	5395.44	6501.91	2053.5	2656.4	3563.68	2493.18
orf19.6919	-1.13746	0.00728146	0.0127415	23.7023	39.0462	45.82	13.3966	18.3305	9.72543	25.4806
orf19.3159	-1.13802	5.09972e-09	2.18483e-08	11507.7	12215.8	14332.1	4013.23	5850.5	7098.18	6089.86
orf19.7664	-1.13815	4.13839e-13	2.90825e-12	2625.68	2346.07	2788.47	943.501	1217.45	1412.97	1121.15
orf19.6493	-1.13819	0.000333579	0.000739078	43.7175	43.7506	49.3446	13.3966	21.3856	22.2296	25.4806
orf19.496	-1.14059	5.22522e-20	7.31889e-19	1942	2474.97	2334.81	958.812	1026.51	1018.39	1079.99
orf19.6264.4	-1.14081	4.52754e-29	1.34186e-27	17118.3	16748.5	16900	6748.05	7819.5	7872.04	8255.72
orf19.2859	-1.14095	4.53268e-09	1.96107e-08	8642.9	7611.2	9528.04	2780.75	4018.97	4961.36	3822.09
orf19.3071	-1.14209	5.30287e-12	3.2631e-11	2293.33	1792.83	2165.62	723.415	985.266	1057.29	1007.46
orf19.603	-1.14222	1.93618e-14	1.58168e-13	5616.91	5726.16	6838.26	2453.49	2664.04	3337.21	2522.58
orf19.5210	-1.14245	0.000102844	0.000246079	2517.18	991.21	1663.62	568.397	765.3	996.162	791.859
orf19.6882	-1.14402	4.1699e-08	1.5959e-07	5892.91	10774.4	8187.18	3469.71	3899.82	4369.5	3253.68
orf19.1137	-1.14457	4.51368e-11	2.50375e-10	481.946	712.712	536.245	248.793	264.265	275.091	254.806
orf19.3911	-1.14577	7.75311e-21	1.16868e-19	24865.8	22828.4	24773	10192.9	10066.5	12843.1	10560.7
orf19.1974	-1.14618	1.72518e-06	5.24478e-06	16573.7	9031.44	10211.3	6903.06	4547.5	4486.2	5642.97
orf19.677	-1.14703	3.71983e-06	1.07952e-05	6932.12	4021.29	4799.52	3245.8	1967.48	1789.48	2485.34
orf19.6749	-1.14742	1.21839e-20	1.80988e-19	23821.8	18068.5	21919.6	9392.91	9133.19	9879.65	10002.1
orf19.1042	-1.14757	3.67071e-10	1.82347e-09	25360.9	25529.7	23624.5	14313.3	9266.09	8919.61	12354.2
orf19.3480	-1.14759	1.76561e-09	8.03561e-09	1479.02	2537.54	1951.63	794.225	907.362	914.191	976.103
orf19.7624	-1.14767	1.2421e-08	5.05993e-08	5551.6	4810.69	6232.53	1950.16	2401.3	3405.29	2224.65
orf19.908	-1.1478	8.70507e-19	1.108e-17	3841.87	4328.49	4379.08	1720.5	1674.19	2021.5	2136.45
orf19.290	-1.14871	4.25762e-11	2.36385e-10	4087.85	4430.57	4289.46	2308.04	1741.4	1454.65	2205.05
orf19.4447	-1.15005	2.34159e-11	1.33883e-10	2684.15	2472.15	2737.62	1343.48	982.211	975.322	1448.47
orf19.2552	-1.1507	2.2163e-09	9.92483e-09	397.144	432.802	529.699	197.121	157.337	209.792	254.806
orf19.826	-1.15075	1.41436e-08	5.71992e-08	1014.98	1628.18	1180.75	631.553	520.893	473.768	674.256
orf19.2992	-1.15077	1.51779e-24	3.02327e-23	18852.8	21712.1	20668.3	8089.62	9305.8	9439.23	9935.47
orf19.6757	-1.15098	6.08167e-13	4.16883e-12	1140.87	1209.02	1170.17	635.38	481.177	419.583	584.094
orf19.2917	-1.15162	1.48937e-07	5.34031e-07	10049.2	8478.21	10997.8	3090.78	4474.18	6082.56	4067.1
orf19.6686	-1.15182	6.49763e-10	3.13881e-09	8609.19	8238.76	10448.5	3109.92	4109.1	5233.67	3922.05
orf19.7650	-1.15265	5.46163e-11	3.00243e-10	5520.52	4214.17	5758.72	1864.04	2372.28	2806.48	2244.25
orf19.76	-1.15269	3.24986e-11	1.82248e-10	9681.58	10352	11974.1	3682.14	4933.97	5922.79	4651.19
orf19.4872	-1.1554	0.000107758	0.000256936	91.122	70.0951	113.291	44.0173	41.2437	26.3976	54.8813
orf19.2310.1	-1.1561	1.11821e-27	2.85843e-26	29207.5	25705.1	27999	11092.4	12418.9	13273.8	12816.7
orf19.6967	-1.15835	9.92147e-23	1.70023e-21	7966.59	6914.01	7701.28	3588.37	3055.09	3144.09	3708.41
orf19.6718	-1.15835	1.52228e-20	2.23426e-19	1469.01	1695.45	1597.15	685.139	626.293	743.301	791.859
orf19.3967	-1.15851	5.13034e-17	5.5122e-16	17687.2	24391.2	22047.5	10233.1	9984.03	9247.5	8837.85
orf19.3572.3	-1.15866	1.14729e-33	4.78819e-32	39012.9	33657.4	36932.9	16064.4	15510.7	17197.3	16685.9
orf19.838.1	-1.15944	7.1822e-17	7.61016e-16	63997.7	53635.9	60247.3	22913.9	26406.7	31435.4	25417.9
orf19.5246	-1.16272	6.81068e-08	2.53387e-07	598.35	800.213	661.117	403.811	239.825	243.136	344.968
orf19.4587	-1.16366	6.79639e-16	6.57663e-15	3445.25	3144.87	3623.3	1238.23	1577.95	1772.81	1483.76
orf19.1478	-1.16538	1.23232e-28	3.46802e-27	7801.2	8185.13	7610.65	3498.42	3100.92	3663.71	3767.21
orf19.2170	-1.16564	7.35819e-15	6.23515e-14	47129	41796	44024.5	21178.1	17012.3	17148.7	23687.2
orf19.3442	-1.16627	6.52996e-28	1.73425e-26	8086.68	7975.78	8536.11	3618.99	3531.68	3349.72	4120.02
orf19.4257	-1.16704	3.71133e-15	3.25272e-14	8349.52	10122.4	10196.2	3536.7	4099.93	4944.69	4437.54
orf19.6355	-1.16732	3.46074e-12	2.1776e-11	7846.5	7496.88	8910.73	2824.76	3658.47	4473.7	3435.96
orf19.1768	-1.16792	1.14891e-11	6.77745e-11	303.916	405.516	346.419	145.449	140.534	166.722	174.444
orf19.2706	-1.16818	1.02327e-25	2.26635e-24	6999.01	6198.47	6245.62	2730.99	2660.98	2941.25	3204.68
orf19.5801	-1.17026	1.41902e-10	7.47913e-10	6686.67	9190.92	8521.01	2782.66	3821.92	4356.99	3488.88
orf19.501	-1.17074	4.58836e-12	2.84339e-11	12743.9	11176.2	13760.6	4445.75	5659.55	6966.19	5239.2
orf19.3419	-1.17339	3.47074e-09	1.52747e-08	2769.48	2324.43	3113.75	865.036	1241.89	1525.5	1215.23
orf19.1833	-1.17462	1.21614e-17	1.38167e-16	11775.8	12211.1	13331.1	4551.01	5682.47	6375.72	5427.37
orf19.1679	-1.17715	0.00300799	0.00564171	45.2976	28.2262	42.7989	7.65518	21.3856	22.2296	15.6804
orf19.3676	-1.18235	8.06614e-09	3.37326e-08	1536.96	1436.71	1671.17	495.673	623.238	935.031	670.336
orf19.1091	-1.18247	4.66976e-11	2.58798e-10	5036.99	4139.37	5627.3	1663.09	2214.94	2618.92	2195.25
orf19.4814	-1.18282	0.00733233	0.0128196	25.8091	37.6349	27.6934	3.82759	18.3305	18.0615	11.7603
orf19.5507	-1.18404	2.20203e-14	1.78933e-13	3340.44	4001.06	4028.64	1354.97	1588.65	1963.15	1762.08
orf19.4565	-1.18555	3.51571e-11	1.96259e-10	9563.6	10568.4	9479.2	4966.3	3753.18	3349.72	5296.05
orf19.779	-1.18938	9.79177e-15	8.19543e-14	3522.16	4200.06	3962.17	1557.83	1805.56	2042.34	1419.07
orf19.6565	-1.19036	2.22471e-25	4.77223e-24	3402.06	3749.38	3477.28	1429.61	1565.73	1757.52	1450.43
orf19.5612	-1.19298	1.06407e-08	4.36075e-08	558.32	893.359	892.231	288.983	409.382	337.611	329.288
orf19.661	-1.19385	1.72048e-09	7.84184e-09	1138.24	1487.05	1487.89	468.88	644.624	766.92	511.572
orf19.4836	-1.1947	1.59066e-29	4.95365e-28	6286.37	7172.75	7003.41	3241.97	2940.52	2735.63	3006.71
orf19.5049	-1.19544	1.7302e-11	1.00329e-10	1639.14	1758.02	2130.38	606.673	820.292	960.039	827.14
orf19.6540	-1.19949	1.50207e-15	1.38366e-14	16564.2	22058.3	19709.1	8177.65	8655.07	9783.79	7244.33
orf19.5518	-1.20048	1.76907e-19	2.38657e-18	2025.75	2051.57	2009.53	736.812	869.173	883.625	1042.74
orf19.3626	-1.20062	1.75496e-11	1.01669e-10	454.03	697.187	553.868	233.483	245.935	258.419	250.886
orf19.7482	-1.20066	0.0160863	0.0261845	17.3817	16.9357	19.6371	9.56898	6.11018	11.1148	3.92009
orf19.941	-1.20094	4.11932e-12	2.57211e-11	9931.25	10439.5	11845.7	3810.37	4564.3	6039.49	4265.06
[truncated: 499 more rows]
